# Supplementary material for: Single-cell genomics for resolution of conserved bacterial genes and mobile genetic elements of the human intestinal microbiota using flow cytometry
Source: Gut Microbes. 2022 Feb 7;14(1):2029673. doi: 10.1080/19490976.2022.2029673 (PMC8824198; doi:10.1080/19490976.2022.2029673)
Supplement: Supplemental Material [file KGMI_A_2029673_SM1460.zip]

Archive with 8 entries (7 files):
- supplementary/
- supplementary/211122_SCG_Supplement_Fig_resubmit_final.docx
- supplementary/Bifidobacterium_MMSeqs_Report.html
- supplementary/Faecalibacterium_MMSeqs_report.html
- supplementary/Mix_MMSeqs_Report.html
- supplementary/Supplemental_Table_1_v4_final.xlsx
- supplementary/Supplemental_Table_2.xlsx
- supplementary/Supplemental_Table_3.xlsx
