# Supplementary material for: Single-cell genomics for resolution of conserved bacterial genes and mobile genetic elements of the human intestinal microbiota using flow cytometry
Source: Gut Microbes. 2022 Feb 7;14(1):2029673. doi: 10.1080/19490976.2022.2029673 (PMC8824198; doi:10.1080/19490976.2022.2029673)
Supplement: Supplemental Material [file KGMI_A_2029673_SM1460.zip › supplementary/Supplemental_Table_1_v4_final.xlsx]

## Sheet: (A) E. coli Summary Stats
Associated with Figure 1
Assembly	# contigs (>= 1500 bp)	Total length (>= 1500 bp)	Largest contig	N50	Percent Completeness	Percent Contamination
GCF_000005845.2	1	4641652	4641652	4641652	99.97	0.04
DH5α	1	4605446	4605446	4605446	99.97	0.04
10C	158	820847	81616	7628	76.52	1.41
10D	136	687843	96917	7903	83.34	0.09
10E	97	349242	23810	4069	95.94	0.09
11A	50	313063	32545	11599	16.61	0
11B	55	141123	7900	2370	99.19	0.05
11C	211	1151310	124402	13210	97.41	0.11
12B	3	45163	30676	30676	0	0
12C	150	725246	64577	7905	71.6	0.48
12D	76	341527	20366	7267	50.59	0
1C	229	726410	21146	3341	97.05	0.39
1D	48	366826	42014	17712	22.18	0.05
1F	194	937720	42250	7911	94.3	0.6
2B	39	246938	30801	12311	14.36	0.01
2C	124	558013	87432	6424	86.43	0
2D	103	626567	45143	11551	53.92	0.3
3F	104	516644	49226	7045	68.92	0.16
3G	166	536281	22259	3357	88.49	0.16
3H	82	562000	74480	17650	37.96	0.03
4D	237	1012622	62824	5550	98	0.04
4E	99	523182	94008	9117	38.31	0.03
4F	99	543239	67614	9997	38.54	0.03
5A	68	360924	41188	7234	33.78	1.72
5B	99	449325	55981	5802	51.18	0
5C	96	343844	19839	4141	77.3	0.38
6B	162	821131	43272	8851	85	0.17
6C	129	533639	41697	5057	90.06	0.1
6D	193	818613	75098	6514	97	0.15
7D	142	688085	64452	8395	82.29	0.12
7E	92	644442	69004	23162	64.21	0.46
7F	34	270347	68300	37996	15.74	0
8B	238	990289	39934	5356	93.1	0.33
8C	92	553021	72958	11299	39.23	0.05
8D	124	627196	86766	6779	39.72	0.1
9F	178	619202	52046	3831	97.22	0.07
9G	122	428105	41698	3701	80.99	0.3
9H	56	529700	60340	23949	26.72	0
Average	119.028	566935	54293.9	10185	63.9778	0.221667
Standard Deviation	59.0826	242994	25637.8	7778.39	29.8321	0.368282
Coassembly	82	4563762	268285	112663	99.97	0.39

## Sheet: (B) Single-cell Summary Stats
Associated with Figures 4 and 6
Bifidobacterium Assemblies
Assembly	# contigs (>= 1500 bp)	Total length (>= 1500 bp)	Largest contig	N50	Percent Completeness	Percent Contamination	Kingdom	Phylum	Class	Order	Family	Genus	Species
B. adolescentis (NC_008618.1)	1	2089645	2089645	2089645	100	0	Bacteria	Actinobacteriota	Actinomycetia	Actinomycetales	Bifidobacteriaceae	Bifidobacterium	Bifidobacterium adolescentis
B. longum (NZ_CP062951.1)	1	2821460	2821460	2821460	100	1.23	Bacteria	Actinobacteriota	Actinomycetia	Actinomycetales	Bifidobacteriaceae	Bifidobacterium	Bifidobacterium longum
B. pseudocatenulatum (NZ_AP012330.1)	1	2313752	2313752	2313752	100	1.14	Bacteria	Actinobacteriota	Actinomycetia	Actinomycetales	Bifidobacteriaceae	Bifidobacterium	Bifidobacterium pseudocatenulatum
5p4_11F	41	651329	127399	67131	15.79	0	Bacteria	Actinobacteriota	Actinomycetia	Actinomycetales	Bifidobacteriaceae	Bifidobacterium	Bifidobacterium adolescentis
5p4_3E	49	920562	171958	39277	49.12	0	Bacteria	Actinobacteriota	Actinomycetia	Actinomycetales	Bifidobacteriaceae	Bifidobacterium	Bifidobacterium adolescentis
5p4_5A	12	86810	26590	24889	0	0	Not Classified
5p4_5C	19	79919	15048	5418	0	0	Not Classified
5p4_6B	49	325949	47536	17321	6.06	0	Bacteria	Actinobacteriota	Actinomycetia	Actinomycetales	Bifidobacteriaceae	Bifidobacterium	Bifidobacterium adolescentis
5p4_6G	51	711860	104929	62599	28.07	0	Bacteria	Actinobacteriota	Actinomycetia	Actinomycetales	Bifidobacteriaceae	Bifidobacterium	Bifidobacterium adolescentis
5p4_7E	55	462642	78671	33998	14.04	0	Bacteria	Actinobacteriota	Actinomycetia	Actinomycetales	Bifidobacteriaceae	Bifidobacterium	Bifidobacterium adolescentis
5p4_7H	51	524698	92683	26312	17.54	0	Bacteria	Actinobacteriota	Actinomycetia	Actinomycetales	Bifidobacteriaceae	Bifidobacterium	Bifidobacterium adolescentis
5p4_9E	80	1816971	177160	83092	76.67	0.45	Bacteria	Actinobacteriota	Actinomycetia	Actinomycetales	Bifidobacteriaceae	Bifidobacterium	Bifidobacterium pseudocatenulatum
5p4_9H	84	697953	58829	19602	0	0	Bacteria	Actinobacteriota	Actinomycetia	Actinomycetales	Bifidobacteriaceae	Bifidobacterium	Bifidobacterium adolescentis
6p4_10E	114	1323704	104655	41541	49.91	0.3	Bacteria	Actinobacteriota	Actinomycetia	Actinomycetales	Bifidobacteriaceae	Bifidobacterium	Bifidobacterium adolescentis
6p4_10G	38	244257	32346	11712	8.77	0	Not Classified
6p4_12A	61	525795	62523	16499	21.05	0	Bacteria	Actinobacteriota	Actinomycetia	Actinomycetales	Bifidobacteriaceae	Bifidobacterium	Bifidobacterium adolescentis
6p4_4A	102	876514	67389	22096	23.68	0	Bacteria	Actinobacteriota	Actinomycetia	Actinomycetales	Bifidobacteriaceae	Bifidobacterium	Bifidobacterium adolescentis
6p4_4H	48	402033	41831	13541	11.36	0	Bacteria	Actinobacteriota	Actinomycetia	Actinomycetales	Bifidobacteriaceae	Bifidobacterium	Bifidobacterium pseudocatenulatum
6p4_5E	60	904589	72199	43258	40.42	0.23	Bacteria	Actinobacteriota	Actinomycetia	Actinomycetales	Bifidobacteriaceae	Bifidobacterium	Bifidobacterium adolescentis
6p4_5F	92	789327	76327	24404	25.62	0	Bacteria	Actinobacteriota	Actinomycetia	Actinomycetales	Bifidobacteriaceae	Bifidobacterium	Bifidobacterium adolescentis
6p5_10A	60	561025	52447	26496	12.5	0	Bacteria	Actinobacteriota	Actinomycetia	Actinomycetales	Bifidobacteriaceae	Bifidobacterium	Bifidobacterium adolescentis
6p5_12E	29	515314	100155	59509	7.02	0	Not Classified
6p5_3H	34	302850	46310	23169	5.74	0	Not Classified
6p5_5G	76	1280548	116335	43844	53.65	0.46	Bacteria	Actinobacteriota	Actinomycetia	Actinomycetales	Bifidobacteriaceae	Bifidobacterium	Bifidobacterium longum
6p5_6A	97	1342354	148201	52909	56.99	0	Bacteria	Actinobacteriota	Actinomycetia	Actinomycetales	Bifidobacteriaceae	Bifidobacterium	Bifidobacterium pseudocatenulatum
6p5_7B	45	593741	65825	29061	7.76	0	Bacteria	Actinobacteriota	Actinomycetia	Actinomycetales	Bifidobacteriaceae	Bifidobacterium	Bifidobacterium catenulatum
6p5_7C	72	699673	113389	27759	19.84	0	Bacteria	Actinobacteriota	Actinomycetia	Actinomycetales	Bifidobacteriaceae	Bifidobacterium	Bifidobacterium adolescentis
6p5_7E	77	788045	78975	29145	14.04	0	Bacteria	Actinobacteriota	Actinomycetia	Actinomycetales	Bifidobacteriaceae	Bifidobacterium	Bifidobacterium adolescentis
6p5_9E	52	745458	97121	44397	29.92	0	Bacteria	Actinobacteriota	Actinomycetia	Actinomycetales	Bifidobacteriaceae	Bifidobacterium	Bifidobacterium adolescentis
7p5_10F	52	570232	107099	30998	17.39	0	Bacteria	Actinobacteriota	Actinomycetia	Actinomycetales	Bifidobacteriaceae	Bifidobacterium	Bifidobacterium adolescentis
7p5_11D	10	73552	35582	8677	0	0	Not Classified
7p5_11E	49	929398	162977	59503	12.5	0	Bacteria	Actinobacteriota	Actinomycetia	Actinomycetales	Bifidobacteriaceae	Bifidobacterium	Bifidobacterium adolescentis
7p5_12E	95	1586339	153705	36324	62.65	0	Bacteria	Actinobacteriota	Actinomycetia	Actinomycetales	Bifidobacteriaceae	Bifidobacterium	Bifidobacterium longum
7p5_2F	67	1334598	245206	49199	55.94	0.15	Bacteria	Actinobacteriota	Actinomycetia	Actinomycetales	Bifidobacteriaceae	Bifidobacterium	Bifidobacterium pseudocatenulatum
7p5_3A	81	945485	113863	31889	37.13	0	Bacteria	Actinobacteriota	Actinomycetia	Actinomycetales	Bifidobacteriaceae	Bifidobacterium	Bifidobacterium adolescentis
7p5_4G	25	264220	41090	23320	5.26	0	Not Classified
7p5_5H	68	534484	53652	18581	14.66	0.45	Bacteria	Actinobacteriota	Actinomycetia	Actinomycetales	Bifidobacteriaceae	Bifidobacterium	Bifidobacterium adolescentis
7p5_8F	18	142823	26776	16840	0	0	Not Classified
Average	57.5143	701573	89050.9	33266	22.8883	0.0582857
Standard Deviation	25.8041	424370	50679.8	17759.3	20.4032	0.137643
Ruminococcaceae Assemblies
Assembly	# contigs (>= 1500 bp)	Total length (>= 1500 bp)	Largest contig	N50	Percent Completeness	Percent Contamination	Kingdom	Phylum	Class	Order	Family	Genus	Species
F. prausnitzii (NZ_CP030777.1)	1	2970937	2970937	2970937	100	0	Bacteria	Firmicutes_A	Clostridia	Oscillospirales	Ruminococcaceae	Faecalibacterium	Faecalibacterium prausnitzii
Gemmiger sp. An50 (NZ_NFID01000001.1)	49*	3582508*	406724	154558	99.32	0.23	Bacteria	Bacteria	Clostridia	Oscillospirales	Ruminococcaceae	Fournierella	Fournierella sp002161595
1p2_10A	198	1182391	77030	9354	16.1	0.16	Bacteria	Firmicutes_A	Clostridia	Oscillospirales	Ruminococcaceae	Gemmiger
1p2_10G	35	381317	82215	28207	0	0	Not Classified
1p2_12C	124	706926	63125	10926	4.17	0	Not Classified
1p2_4B	222	1539180	42307	12035	28.57	0	Bacteria	Firmicutes_A	Clostridia	Oscillospirales	Ruminococcaceae	Gemmiger
1p2_5E	107	958198	51049	15206	7.62	0.02	Bacteria	Firmicutes_A	Clostridia	Oscillospirales	Ruminococcaceae	Gemmiger
1p5_10C	258	1932670	59681	13084	34.15	0.02	Bacteria	Firmicutes_A	Clostridia	Oscillospirales	Ruminococcaceae	Gemmiger
1p5_11F	269	2102198	86387	13543	45.42	0.02	Bacteria	Firmicutes_A	Clostridia	Oscillospirales	Ruminococcaceae	Gemmiger
1p5_12F	288	2705248	147846	15884	59.31	0.84	Bacteria	Firmicutes_A	Clostridia	Oscillospirales	Ruminococcaceae	Gemmiger
1p5_3B	345	2578861	85010	12782	62.64	0.16	Bacteria	Firmicutes_A	Clostridia	Oscillospirales	Ruminococcaceae	Gemmiger
1p5_4H	236	1611649	62896	11813	28.73	0	Bacteria	Firmicutes_A	Clostridia	Oscillospirales	Ruminococcaceae	Gemmiger
1p5_8H	121	674638	25668	9047	0	0	Not Classified
2p1_11H	337	2959985	64675	18083	72.14	31.66	Bacteria	Firmicutes_A	Clostridia	Oscillospirales	Ruminococcaceae	Gemmiger
2p1_9A	150	1001410	51876	10877	17.97	0	Bacteria	Firmicutes_A	Clostridia	Oscillospirales	Ruminococcaceae	Faecalibacterium	Faecalibacterium prausnitzii_I
2p1_9C	88	1011617	70832	32360	19.05	1.02	Bacteria	Firmicutes_A	Clostridia	Oscillospirales	Ruminococcaceae	Gemmiger	Gemmiger qucibialis
2p1_9H	208	2046031	151313	18876	40.2	5.34	Bacteria	Firmicutes_A	Clostridia	Lachnospirales	Lachnospiraceae	Mediterraneibacter
3p2_2D	308	2690021	166215	13726	64.48	0.84	Bacteria	Firmicutes_A	Clostridia	Oscillospirales	Ruminococcaceae	Gemmiger
3p2_2G	106	800465	51430	14095	14.2	0.02	Bacteria	Firmicutes_A	Clostridia	Oscillospirales	Ruminococcaceae	Gemmiger
3p2_4G	129	805778	32203	10286	26.79	0.89	Bacteria	Firmicutes_A	Clostridia	Oscillospirales	Ruminococcaceae	Gemmiger
3p2_6A	79	727599	93677	26089	8.92	0	Bacteria	Firmicutes_A	Clostridia	Oscillospirales	Ruminococcaceae	Gemmiger
3p2_9B	149	1326723	72558	16042	28.73	0	Bacteria	Firmicutes_A	Clostridia	Oscillospirales	Ruminococcaceae	Gemmiger
5p5_10B	142	1087749	65622	13893	23.47	0	Bacteria	Firmicutes_A	Clostridia	Oscillospirales	Ruminococcaceae	Gemmiger
5p5_12D	30	173598	15608	6991	0	0	Bacteria	Firmicutes_A	Clostridia	Oscillospirales	Ruminococcaceae	Gemmiger
5p5_5B	135	898340	59846	10706	10.83	0	Bacteria	Firmicutes_A	Clostridia	Oscillospirales	Ruminococcaceae	Gemmiger
5p5_5D	153	1327404	64219	15789	19.59	0.02	Bacteria	Firmicutes_A	Clostridia	Oscillospirales	Ruminococcaceae	Gemmiger
8p5_11B	88	467738	22071	6695	10.06	0	Not Classified
8p5_5B	142	1290475	104490	18335	8.33	0	Bacteria	Firmicutes_A	Clostridia	Oscillospirales	Ruminococcaceae	Gemmiger
8p5_8D	60	380185	32722	9998	5.26	0	Not Classified
Average	166.926	1.30994e+06	70465.6	14619.3	24.3233	1.51889
Standard Deviation	87.7496	764407	36817.9	5981.67	20.5582	5.99962
* Note: Gemmigerreference assembly contigs contigs < 1500 bps
Mixed Bacteria Assemblies
Assembly	# contigs (>= 1500 bp)	Total length (>= 1500 bp)	Largest contig	N50	Percent Completeness	Percent Contamination	Kingdom	Phylum	Class	Order	Family	Genus	Species
1p2_4H	212	1994302	58433	18438	48.53	0.63	Bacteria	Firmicutes_A	Clostridia	Lachnospirales	Lachnospiraceae	UBA7160	UBA7160 sp902363665
1p2_8B	No Assembly Recovered				n/a	n/a	Not Classified
1p2_8F	58	281753	24489	5918	7.6	0	Not Classified
1p5_6B	No Assembly Recovered				n/a	n/a	Not Classified
2p1_6B	36	242369	22748	10699	14.41	0	Bacteria	Actinobacteriota	Coriobacteriia	Coriobacteriales	Eggerthellaceae	Ellagibacter
3p2_11F	179	1111177	54590	14004	27.19	0	Bacteria	Firmicutes_A	Clostridia	Lachnospirales	Lachnospiraceae	KLE1615	KLE1615 sp900066985
3p2_4H	173	1863172	113596	20905	53.64	0	Bacteria	Firmicutes_A	Clostridia	Lachnospirales	Lachnospiraceae	UBA7160	UBA7160 sp902363135
3p2_9F	130	1775391	143936	40172	61.74	3.95	Bacteria	Firmicutes_A	Clostridia	Lachnospirales	Lachnospiraceae	Mediterraneibacter_A	Mediterraneibacter_A butyricigenes
5p4_10E	149	2839461	159629	45683	73.42	0.32	Bacteria	Firmicutes_A	Clostridia	Lachnospirales	Lachnospiraceae	Fusicatenibacter	Fusicatenibacter saccharivorans
5p4_11E	99	302819	12464	3624	0	0	Not Classified
5p4_11H	24	131082	14539	7685	0	0	Not Classified
5p4_12F	175	942304	34811	7137	21.14	0	Bacteria	Firmicutes_A	Clostridia	Lachnospirales	Lachnospiraceae	Blautia_A	Blautia_A sp003480185
5p4_4A	152	1456617	41334	17720	34.33	2.32	Bacteria	Firmicutes_A	Clostridia	Lachnospirales	Lachnospiraceae	UMGS1375	UMGS1375 sp900066615
5p4_7G	244	2368609	67276	18212	54.18	0.47	Bacteria	Firmicutes_A	Clostridia_A	Christensenellales	CAG-74	UBA11524	UBA11524 sp000437595
6p4_10D	90	672649	40675	13585	31.68	0.52	Bacteria	Firmicutes	Bacilli	Lactobacillales	Lactobacillaceae	Ligilactobacillus	Ligilactobacillus ruminis
6p4_12C	193	2587499	87159	25510	67.21	1.27	Bacteria	Firmicutes_A	Clostridia	Lachnospirales	Lachnospiraceae	Fusicatenibacter	Fusicatenibacter saccharivorans
6p4_2A	94	1238052	58981	30470	35.74	0	Bacteria	Firmicutes_A	Clostridia	Lachnospirales	Lachnospiraceae	Anaerobutyricum	Anaerobutyricum soehngenii
6p4_2D	117	1060003	53756	15971	25.08	0	Bacteria	Firmicutes_A	Clostridia_A	Christensenellales	CAG-74	UBA11524
6p4_4F	55	656200	66377	21356	33.33	12.2	Bacteria	Firmicutes_A	Clostridia	Lachnospirales	Lachnospiraceae	Dorea_A
6p4_5G	69	1074130	126762	45247	47.83	9.44	Bacteria	Actinobacteriota	Coriobacteriia	Coriobacteriales	Eggerthellaceae	CAG-1427
6p4_7D	245	1930023	66180	13213	38.86	0.32	Bacteria	Firmicutes_A	Clostridia	Lachnospirales	Lachnospiraceae	Blautia_A	Blautia_A wexlerae
6p4_7G	233	3037150	115310	31749	66.44	0.02	Bacteria	Firmicutes_A	Clostridia	Lachnospirales	Lachnospiraceae	Blautia_A	Blautia_A faecis
6p4_8A	155	3016060	97817	48717	95.49	0.63	Bacteria	Firmicutes_A	Clostridia	Lachnospirales	Lachnospiraceae	UMGS1375	UMGS1375 sp900066615
6p4_8H	26	202376	23088	11215	0	0	Not Classified
6p5_11D	192	2797320	173710	32032	85.16	1.27	Bacteria	Firmicutes_A	Clostridia	Lachnospirales	Lachnospiraceae	UMGS1375	UMGS1375 sp900066615
6p5_2E	123	3333494	261182	78957	80.91	0.63	Bacteria	Firmicutes_A	Clostridia	Lachnospirales	Lachnospiraceae	Fusicatenibacter	Fusicatenibacter saccharivorans
6p5_3A	164	1625351	70050	19285	76.22	0.47	Bacteria	Firmicutes	Bacilli	Erysipelotrichales	Erysipelotrichaceae	Holdemanella	Holdemanella sp002299315
6p5_3C	114	1083888	53812	18264	33.4	0.19	Bacteria	Firmicutes_A	Clostridia	Lachnospirales	Lachnospiraceae	CAG-317	CAG-317 sp000433215
6p5_3D	198	2531954	110208	25649	84.43	13.99	Bacteria	Firmicutes	Bacilli	Erysipelotrichales	Erysipelotrichaceae	Holdemanella
6p5_4F	26	148958	29394	11746	0	0	Not Classified
6p5_8F	169	2328362	194550	42132	59.23	0	Bacteria	Firmicutes_A	Clostridia	Lachnospirales	Lachnospiraceae	Bariatricus	Bariatricus comes
6p5_8G	223	2299855	75809	22057	47.7	0	Bacteria	Firmicutes_A	Clostridia	Lachnospirales	Lachnospiraceae	Blautia_A	Blautia_A sp000436615
7p5_2E	95	1496408	153505	59528	20.83	0	Bacteria	Firmicutes_A	Clostridia	Lachnospirales	Lachnospiraceae	Dorea_A
7p5_3B	109	1557389	111306	31775	33.33	0	Bacteria	Firmicutes_A	Clostridia	Lachnospirales	Lachnospiraceae	Agathobacter	Agathobacter rectalis
7p5_3C	70	988466	121104	28415	38.79	0	Not Classified
7p5_6A	48	1636450	200739	71077	93.6	0	Not Classified
7p5_6G	256	3102237	89812	25866	55.42	0.76	Bacteria	Firmicutes_A	Clostridia	Lachnospirales	Lachnospiraceae	Blautia_A	Blautia_A faecis
7p5_9F	31	358068	33691	20066	13.64	0	Not Classified
Average	131.278	1.55754e+06	87856.2	26502.2	43.3472	1.37222
Standard Deviation	69.3692	955625	58533.7	17494.7	27.3501	3.30327

## Sheet: (C) Ruminococcaceae Coassembly
Associated with Figure 6
Coassembly for single cells most closely related to Gemmiger by full-length 16S rRNA analysis
Assembly	# contigs (>= 1500 bp)	Total length (>= 1500 bp)	Largest contig	N50	Percent Completeness	Percent Contamination
5p5_5D	153	1327404	64219	15789	19.59	0.02
5p5_5B	135	898340	59846	10706	10.83	0
3p2_9B	149	1326723	72558	16042	28.73	0
3p2_2G	106	800465	51430	14095	14.2	0.02
3p2_2D	308	2690021	166215	13726	64.48	0.84
1p5_4H	236	1611649	62896	11813	28.73	0
1p5_3B	345	2578861	85010	12782	62.64	0.16
1p5_11F	269	2102198	86387	13543	45.42	0.02
1p5_10C	258	1932670	59681	13084	34.15	0.02
1p2_5E	107	958198	51049	15206	7.62	0.02
1p2_4B	222	1539180	42307	12035	28.57	0
Average	208	1.61506e+06	72872.6	13529.2	31.36	0.1
Standard Deviation	78.86	618136	32236.8	1609.53
Coassembly	456	3565808	105496	12562	98.64	1.52

## Sheet: (D) Additional Coassemblies
Associated with Figure 8
Coassembly for single cells most closely related to Holdemanella by full-length 16S rRNA analysis
Assembly	# contigs (>= 1500 bp)	Total length (>= 1500 bp)	Largest contig	N50	Percent Completeness	Percent Contamination
mix_6p4_8H_scaffolds	26	202376	23088	11215	0	0
mix_6p5_3A_scaffolds	164	1625351	70050	19285	76.22	0.47
mix_6p5_3D_scaffolds	198	2531954	110208	25649	84.43	13.99
Average	129.33	1453227	67782	18716.3	53.55	4.82
Standard Deviation	74.37	958803	35602.7	5906.36
Coassembly	238	2821231	98133	22731	91.55	14.47
Coassembly for single cells most closely related to Ruminococcus by full-length 16S rRNA analysis
Assembly	# contigs (>= 1500 bp)	Total length (>= 1500 bp)	Largest contig	N50	Percent Completeness	Percent Contamination
mix_6p5_11D_scaffolds	192	2797320	173710	32032	85.16	1.27
mix_6p4_8A_scaffolds	155	3016060	97817	48717	95.49	0.63
mix_5p4_4A_scaffolds	152	1456617	41334	17720	34.33	2.32
Average	166.33	2.42333e+06	104287	32823	71.66	1.40667
Standard Deviation	18.19	689379	54235.6	12666.8
Coassembly	110	3268618	150758	61028	98.08	0
