# Supplementary material for: Single-cell genomics for resolution of conserved bacterial genes and mobile genetic elements of the human intestinal microbiota using flow cytometry
Source: Gut Microbes. 2022 Feb 7;14(1):2029673. doi: 10.1080/19490976.2022.2029673 (PMC8824198; doi:10.1080/19490976.2022.2029673)
Supplement: Supplemental Material [file KGMI_A_2029673_SM1460.zip › supplementary/Supplemental_Table_3.xlsx]

## Sheet: (A) CT2_Bifidobacterium
Associated with Figure 7
CenoteTaker2 assignments for contigs assembled from single cells assigned to Bifidobacterium by 16S V4.
sample	V4 Assignment	Length	Element Name	virus_short_name	Completeness	Cenote-taker contig name	original contig name	Topology	Common Viral Domains	ORF caller used	BLASTP hit for Taxonomy	BLASTN result (if any)
5p4_11F	Bifidobacterium	2201	Siphoviridae sp. ct0A527	Siphoviridae ct0A527	Partial genome (putative)	ct2_bifido_5p4_11F27_vs01	NODE_27_length_2201_cov_9.498670	linear	2	Prodigal (meta)	Viruses; Duplodnaviria; Heunggongvirae; Uroviricota; Caudoviricetes; Caudovirales; Siphoviridae; unclassified Siphoviridae gi|563398113|ref|YP_008857873.1| terminase [Arthrobacter phage vB_ArS ArV2] 42.184	no blastn
5p4_11F	Bifidobacterium	119978	Conjugative Transposon sp. ct2Ft12		Partial genome (putative)	ct2_bifido_5p4_11F2_vs01	NODE_2_length_119978_cov_727.720170	linear	4	Prodigal (meta)	Conjugative Transposon	no blastn
5p4_11F	Bifidobacterium	67131	Siphoviridae sp. ctu0i14	Siphoviridae ctu0i14	Partial genome (putative)	ct2_bifido_5p4_11F4_vs01	NODE_4_length_67131_cov_45.272646	linear	11	Prodigal (meta)	Viruses; Duplodnaviria; Heunggongvirae; Uroviricota; Caudoviricetes; Caudovirales; Siphoviridae; unclassified Siphoviridae gi|563398114|ref|YP_008857874.1| portal protein [Arthrobacter phage vB_ArS ArV2] 33.632	no blastn
5p4_3E	Bifidobacterium	22851	Myoviridae sp. ctWOp13	Myoviridae ctWOp13	Partial genome (putative)	ct2_bifido_5p4_3E13_vs01	NODE_13_length_22851_cov_409.669635	linear	4	Prodigal (meta)	Viruses; Duplodnaviria; Heunggongvirae; Uroviricota; Caudoviricetes; Caudovirales; Myoviridae; Ounavirinae; Kolesnikvirus; Erwinia virus Ea214 gi|219681297|ref|YP_002456061.1| conserved structural protein [Erwinia phage phiEa21 4] 46.237	no blastn
5p4_3E	Bifidobacterium	19496	Siphoviridae sp. ctVoP16	Siphoviridae ctVoP16	Partial genome (putative)	ct2_bifido_5p4_3E16_vs01	NODE_16_length_19496_cov_10.700324	linear	2	Prodigal (meta)	Viruses; Duplodnaviria; Heunggongvirae; Uroviricota; Caudoviricetes; Caudovirales; Siphoviridae; Kelleziovirus; Arthrobacter virus Kellezzio gi|1070620867|ref|YP_009301292.1| tail protein [Arthrobacter phage KellEzio] 25.082	no blastn
5p4_3E	Bifidobacterium	1557	Siphoviridae sp. ctkZM47	Siphoviridae ctkZM47	Partial genome (putative)	ct2_bifido_5p4_3E47_vs01	NODE_47_length_1557_cov_2.378828	linear	1	Prodigal (meta)	Viruses; Duplodnaviria; Heunggongvirae; Uroviricota; Caudoviricetes; Caudovirales; Siphoviridae; Minunavirus; Microbacterium virus Min1 gi|149882827|ref|YP_001294806.1| hypothetical protein MPMin1_gp46 [Microbacterium phage Min1] 40.146	no blastn
5p4_6B	Bifidobacterium	47536	metagenomic plasmid sp. ctbnQ61		Partial genome (putative)	ct2_bifido_5p4_6B1_vs01	NODE_1_length_47536_cov_414.598239	linear	3	Prodigal (meta)	cellular organisms; Bacteria; Terrabacteria group; Actinobacteria; Actinomycetia; Bifidobacteriales; Bifidobacteriaceae; Bifidobacterium gi|20069877|ref|NP_613078.1|putative replication protein RepA (plasmid) [Bifidobacterium pseudocatenulatum] 37.195	no blastn
5p4_6G	Bifidobacterium	17051	metagenomic plasmid sp. ctotV11		Partial genome (putative)	ct2_bifido_5p4_6G11_vs01	NODE_11_length_17051_cov_11.056719	linear	2	Prodigal (meta)	cellular organisms; Bacteria; Terrabacteria group; Actinobacteria; Actinomycetia; Bifidobacteriales; Bifidobacteriaceae; Bifidobacterium gi|20069877|ref|NP_613078.1|putative replication protein RepA (plasmid) [Bifidobacterium pseudocatenulatum] 37.195	no blastn
5p4_7H	Bifidobacterium	2155	Mimiviridae sp. ctH8X34	Mimiviridae ctH8X34	Complete genome (putative)	ct2_bifido_5p4_7H34	NODE_34_length_2668_cov_101.121699	circular	0	Prodigal (meta)	Viruses; Varidnaviria; Bamfordvirae; Nucleocytoviricota; Megaviricetes; Imitervirales; Mimiviridae; Mimivirus; unclassified Mimivirus gi|363540691|ref|YP_004894793.1| hypothetical protein MegaChil _gp0742 [Megavirus chiliensis] 41.667	no blastn
5p4_7H	Bifidobacterium	7233	Myoviridae sp. ctp5C17	Myoviridae ctp5C17	Partial genome (putative)	ct2_bifido_5p4_7H17_vs01	NODE_17_length_7233_cov_6133.910699	linear	4	Prodigal (meta)	Viruses; Duplodnaviria; Heunggongvirae; Uroviricota; Caudoviricetes; Caudovirales; Myoviridae; Ounavirinae; Kolesnikvirus; Erwinia virus Ea214 gi|219681297|ref|YP_002456061.1| conserved structural protein [Erwinia phage phiEa21 4] 46.667	no blastn
5p4_7H	Bifidobacterium	7000	Siphoviridae sp. ctMFc20	Siphoviridae ctMFc20	Partial genome (putative)	ct2_bifido_5p4_7H20_vs01	NODE_20_length_7000_cov_47.359971	linear	4	Prodigal (meta)	Viruses; Duplodnaviria; Heunggongvirae; Uroviricota; Caudoviricetes; Caudovirales; Siphoviridae; Minunavirus; Microbacterium virus Min1 gi|149882818|ref|YP_001294797.1| probable terminase [Microbacterium phage Min1] 41.440	no blastn
5p4_7H	Bifidobacterium	1604	Siphoviridae sp. ctmAK47	Siphoviridae ctmAK47	Partial genome (putative)	ct2_bifido_5p4_7H47_vs01	NODE_47_length_1604_cov_9.817963	linear	1	Prodigal (meta)	Viruses; Duplodnaviria; Heunggongvirae; Uroviricota; Caudoviricetes; Caudovirales; Siphoviridae; Eyrevirus; Gordonia virus Eyre gi|1070106553|ref|YP_009292399.1| head to tail connector protein [Gordonia phage Eyre] 30.405	no blastn
5p4_7H	Bifidobacterium	21353	Siphoviridae sp. ctmh279	Siphoviridae ctmh279	Partial genome (putative)	ct2_bifido_5p4_7H9_vs01	NODE_9_length_21353_cov_9.516856	linear	10	Prodigal (meta)	Viruses; Duplodnaviria; Heunggongvirae; Uroviricota; Caudoviricetes; Caudovirales; Siphoviridae; Nymbaxtervirinae; Nymphadoravirus; Gordonia virus Nymphadora gi|1070101870|ref|YP_009286047.1| terminase large subunit [Gordonia phage Nymphadora] 51.641	no blastn
5p4_9E	Bifidobacterium	1223	circular genetic element sp. ctYyG75		Complete genome (putative)	ct2_bifido_5p4_9E75	NODE_75_length_1633_cov_4.608999	circular	0	Prodigal (meta)	No homologues found	no blastn
5p4_9E	Bifidobacterium	5994	Inoviridae sp. ctatP35		Complete genome (putative)	ct2_bifido_5p4_9E35	NODE_35_length_6049_cov_1599.792626	circular	2	PHANOTATE	Inoviridae	no blastn
5p4_9E	Bifidobacterium	90891	Conjugative Transposon sp. ctMme97		Partial genome (putative)	ct2_bifido_5p4_9E7_vs01	NODE_7_length_90891_cov_243.641067	linear	2	Prodigal (meta)	Conjugative Transposon	no blastn
5p4_9H	Bifidobacterium	48100	Siphoviridae sp. ctYuM92	Siphoviridae ctYuM92	Partial genome (putative)	ct2_bifido_5p4_9H2_vs01	NODE_2_length_48100_cov_13.849433	linear	4	Prodigal (meta)	Viruses; Duplodnaviria; Heunggongvirae; Uroviricota; Caudoviricetes; Caudovirales; Siphoviridae; Kelleziovirus; Arthrobacter virus Kellezzio gi|1070620867|ref|YP_009301292.1| tail protein [Arthrobacter phage KellEzio] 25.082	no blastn
5p4_9H	Bifidobacterium	4751	Siphoviridae sp. cttGR36	Siphoviridae cttGR36	Partial genome (putative)	ct2_bifido_5p4_9H36_vs01	NODE_36_length_4751_cov_3.837308	linear	3	Prodigal (meta)	Viruses; Duplodnaviria; Heunggongvirae; Uroviricota; Caudoviricetes; Caudovirales; Siphoviridae; Minunavirus; Microbacterium virus Min1 gi|149882827|ref|YP_001294806.1| hypothetical protein MPMin1_gp46 [Microbacterium phage Min1] 40.146	no blastn
5p4_9H	Bifidobacterium	4162	Siphoviridae sp. ctd5p40	Siphoviridae ctd5p40	Partial genome (putative)	ct2_bifido_5p4_9H40_vs01	NODE_40_length_4162_cov_2.601412	linear	2	Prodigal (meta)	Viruses; Duplodnaviria; Heunggongvirae; Uroviricota; Caudoviricetes; Caudovirales; Siphoviridae; Minunavirus; Microbacterium virus Min1 gi|149882818|ref|YP_001294797.1| probable terminase [Microbacterium phage Min1] 38.182	no blastn
5p4_9H	Bifidobacterium	41860	Siphoviridae sp. ctfdV95	Siphoviridae ctfdV95	Partial genome (putative)	ct2_bifido_5p4_9H5_vs01	NODE_5_length_41860_cov_13.182083	linear	11	Prodigal (meta)	Viruses; Duplodnaviria; Heunggongvirae; Uroviricota; Caudoviricetes; Caudovirales; Siphoviridae; Nymbaxtervirinae; Nymphadoravirus; Gordonia virus Nymphadora gi|1070101870|ref|YP_009286047.1| terminase large subunit [Gordonia phage Nymphadora] 51.641	no blastn
6p4_10E	Bifidobacterium	27661	Siphoviridae sp. ctC9p15	Siphoviridae ctC9p15	Partial genome (putative)	ct2_bifido_6p4_10E15_vs01	NODE_15_length_27661_cov_14.854017	linear	5	Prodigal (meta)	Viruses; Duplodnaviria; Heunggongvirae; Uroviricota; Caudoviricetes; Caudovirales; Siphoviridae; Bantamvirus; Gordonia virus Bantam gi|1070102843|ref|YP_009287493.1| major tail protein [Gordonia phage Bantam] 29.518	no blastn
6p4_10E	Bifidobacterium	13124	Unclassified virus sp. ctNXH23		Partial genome (putative)	ct2_bifido_6p4_10E23_vs01	NODE_23_length_13124_cov_44.968705	linear	4	Prodigal (meta)	unclassified virus	no blastn
6p4_10E	Bifidobacterium	3654	Siphoviridae sp. cthPb59	Siphoviridae cthPb59	Partial genome (putative)	ct2_bifido_6p4_10E59_vs01	NODE_59_length_3654_cov_3.829953	linear	2	Prodigal (meta)	Viruses; Duplodnaviria; Heunggongvirae; Uroviricota; Caudoviricetes; Caudovirales; Siphoviridae; Nclasvirinae; Buttersvirus; Mycobacterium virus Butters gi|479336468|ref|YP_007869817.1| major capsid protein [Mycobacterium phage Butters] 29.147	no blastn
6p4_10E	Bifidobacterium	43892	Caudovirales sp. ctA3Z09	Caudovirales ctA3Z09	Partial genome (putative)	ct2_bifido_6p4_10E9_vs01	NODE_9_length_43892_cov_15.952072	linear	4	Prodigal (meta)	Viruses; Duplodnaviria; Heunggongvirae; Uroviricota; Caudoviricetes; Caudovirales; Autographiviridae; Tangaroavirus; Prochlorococcus virus NATL2A133 gi|372217849|ref|YP_005087528.1| predicted protein [Cyanophage NATL2A 133] 33.488	no blastn
6p4_10G	Bifidobacterium	32346	metagenomic plasmid sp. ctAQI01		Partial genome (putative)	ct2_bifido_6p4_10G1_vs01	NODE_1_length_32346_cov_31.072001	linear	2	Prodigal (meta)	cellular organisms; Bacteria; Terrabacteria group; Actinobacteria; Actinomycetia; Bifidobacteriales; Bifidobacteriaceae; Bifidobacterium gi|20069877|ref|NP_613078.1|putative replication protein RepA (plasmid) [Bifidobacterium pseudocatenulatum] 37.195	no blastn
6p4_12A	Bifidobacterium	14883	Myoviridae sp. ctLch11	Myoviridae ctLch11	Partial genome (putative)	ct2_bifido_6p4_12A11_vs01	NODE_11_length_14883_cov_10.302603	linear	1	Prodigal (meta)	Viruses; Duplodnaviria; Heunggongvirae; Uroviricota; Caudoviricetes; Caudovirales; Myoviridae; Ounavirinae; Kolesnikvirus; Erwinia virus Ea214 gi|219681297|ref|YP_002456061.1| conserved structural protein [Erwinia phage phiEa21 4] 48.864	no blastn
6p4_12A	Bifidobacterium	4010	Unclassified virus sp. ctEqr26		Partial genome (putative)	ct2_bifido_6p4_12A26_vs01	NODE_26_length_4010_cov_4.201517	linear	1	Prodigal (meta)	unclassified virus	no blastn
6p4_12A	Bifidobacterium	1918	Siphoviridae sp. ctvlr52	Siphoviridae ctvlr52	Partial genome (putative)	ct2_bifido_6p4_12A52_vs01	NODE_52_length_1918_cov_3.677939	linear	0	Prodigal (meta)	Viruses; Duplodnaviria; Heunggongvirae; Uroviricota; Caudoviricetes; Caudovirales; Siphoviridae; unclassified Siphoviridae gi|1070062927|ref|YP_009286842.1| tape measure protein [Streptococcus virus 9871] 36.398	no blastn
6p4_4A	Bifidobacterium	67389	Siphoviridae sp. ctq9U41	Siphoviridae ctq9U41	Partial genome (putative)	ct2_bifido_6p4_4A1_vs01	NODE_1_length_67389_cov_26.435723	linear	17	Prodigal (meta)	Viruses; Duplodnaviria; Heunggongvirae; Uroviricota; Caudoviricetes; Caudovirales; Siphoviridae; Minunavirus; Microbacterium virus Min1 gi|149882818|ref|YP_001294797.1| probable terminase [Microbacterium phage Min1] 41.440	no blastn
6p4_4A	Bifidobacterium	3295	Siphoviridae sp. ctN7N53	Siphoviridae ctN7N53	Partial genome (putative)	ct2_bifido_6p4_4A53_vs01	NODE_53_length_3295_cov_4.246605	linear	0	Prodigal (meta)	Viruses; Duplodnaviria; Heunggongvirae; Uroviricota; Caudoviricetes; Caudovirales; Siphoviridae; unclassified Siphoviridae gi|41057276|ref|NP_958289.1| ORF9 [Streptomyces phage VWB] 39.356	no blastn
6p4_4A	Bifidobacterium	41519	Siphoviridae sp. ctfCI45	Siphoviridae ctfCI45	Partial genome (putative)	ct2_bifido_6p4_4A5_vs01	NODE_5_length_41519_cov_443.395910	linear	9	Prodigal (meta)	Viruses; Duplodnaviria; Heunggongvirae; Uroviricota; Caudoviricetes; Caudovirales; Siphoviridae; unclassified Siphoviridae gi|157166066|ref|YP_001449318.1| putative transposase OrfA protein of IS629 [Enterobacteria phage BP 4795] 36.735	no blastn
6p4_4A	Bifidobacterium	2482	Unclassified virus sp. ct5Cs65		Partial genome (putative)	ct2_bifido_6p4_4A65_vs01	NODE_65_length_2482_cov_5.679852	linear	1	Prodigal (meta)	unclassified virus	no blastn
6p4_4H	Bifidobacterium	6458	circular genetic element sp. ctVEB21		Complete genome (putative)	ct2_bifido_6p4_4H21	NODE_21_length_6506_cov_42.876608	circular	0	Prodigal (meta)	No homologues found	no blastn
6p4_4H	Bifidobacterium	35581	metagenomic plasmid sp. ctHEi43		Partial genome (putative)	ct2_bifido_6p4_4H3_vs01	NODE_3_length_35581_cov_2478.717362	linear	8	Prodigal (meta)	cellular organisms; Bacteria; Terrabacteria group; Actinobacteria; Actinomycetia; Pseudonocardiales; Pseudonocardiaceae; Pseudonocardia; Pseudonocardia dioxanivorans gi|375129118|ref|YP_004991213.1|replicative DNA helicase (plasmid) [Pseudonocardia dioxanivorans CB1190] 46.396	no blastn
6p4_5E	Bifidobacterium	30052	metagenomic plasmid sp. ctBc214		Partial genome (putative)	ct2_bifido_6p4_5E14_vs01	NODE_14_length_30052_cov_169.972931	linear	1	Prodigal (meta)	cellular organisms; Bacteria; Terrabacteria group; Actinobacteria; Actinomycetia; Pseudonocardiales; Pseudonocardiaceae; Pseudonocardia; Pseudonocardia dioxanivorans gi|375129118|ref|YP_004991213.1|replicative DNA helicase (plasmid) [Pseudonocardia dioxanivorans CB1190] 56.463	no blastn
6p4_5F	Bifidobacterium	28150	metagenomic plasmid sp. ctQSL58		Complete genome (putative)	ct2_bifido_6p4_5F8	NODE_8_length_28205_cov_12.422380	circular	0	PHANOTATE	cellular organisms; Bacteria; Proteobacteria; Alphaproteobacteria; Rhizobiales; Rhizobiaceae; Rhizobium/Agrobacterium group; Agrobacterium; Agrobacterium tumefaciens complex; Agrobacterium fabrum gi|41223344|ref|NP_396658.2|sucrose phosphorylase (plasmid) [Agrobacterium fabrum str. C58] 55.263	no blastn
6p4_5F	Bifidobacterium	2670	metagenomic plasmid sp. ctRB154		Complete genome (putative)	ct2_bifido_6p4_5F54	NODE_54_length_2725_cov_9.019850	circular	0	PHANOTATE	cellular organisms; Bacteria; Proteobacteria; Gammaproteobacteria; Enterobacterales; Enterobacteriaceae; Salmonella; Salmonella enterica; Salmonella enterica subsp. enterica gi|302122899|ref|YP_003795712.1|putative plasmid replication protein RepA (plasmid) [Salmonella enterica subsp. enterica serovar Enteritidis] 48.201	no blastn
6p4_5F	Bifidobacterium	6329	Siphoviridae sp. ctzSh27	Siphoviridae ctzSh27	Partial genome (putative)	ct2_bifido_6p4_5F27_vs01	NODE_27_length_6329_cov_7.398470	linear	3	Prodigal (meta)	Viruses; Duplodnaviria; Heunggongvirae; Uroviricota; Caudoviricetes; Caudovirales; Siphoviridae; unclassified Siphoviridae gi|985757748|ref|YP_009223124.1| endolysin [Lactobacillus phage LfeSau] 39.683	no blastn
6p4_5F	Bifidobacterium	5814	Siphoviridae sp. ctUvz29	Siphoviridae ctUvz29	Partial genome (putative)	ct2_bifido_6p4_5F29_vs01	NODE_29_length_5814_cov_4.573363	linear	2	Prodigal (meta)	Viruses; Duplodnaviria; Heunggongvirae; Uroviricota; Caudoviricetes; Caudovirales; Siphoviridae; Cequinquevirus gi|564014243|ref|YP_008859593.1| putative tape measure protein [Lactobacillus virus LLKu] 41.350	no blastn
6p4_5F	Bifidobacterium	32678	metagenomic plasmid sp. ct4Xt57		Partial genome (putative)	ct2_bifido_6p4_5F7_vs01	NODE_7_length_32678_cov_12.667413	linear	2	Prodigal (meta)	cellular organisms; Bacteria; Terrabacteria group; Actinobacteria; Actinomycetia; Bifidobacteriales; Bifidobacteriaceae; Bifidobacterium gi|20069877|ref|NP_613078.1|putative replication protein RepA (plasmid) [Bifidobacterium pseudocatenulatum] 37.195	no blastn
6p5_10A	Bifidobacterium	4135	Siphoviridae sp. ct4by28	Siphoviridae ct4by28	Partial genome (putative)	ct2_bifido_6p5_10A28_vs01	NODE_28_length_4135_cov_4.603431	linear	3	Prodigal (meta)	Viruses; Duplodnaviria; Heunggongvirae; Uroviricota; Caudoviricetes; Caudovirales; Siphoviridae; Nymbaxtervirinae; Nymphadoravirus; Gordonia virus Nymphadora gi|1070101870|ref|YP_009286047.1| terminase large subunit [Gordonia phage Nymphadora] 54.342	no blastn
6p5_10A	Bifidobacterium	50278	Myoviridae sp. ctoH802	Myoviridae ctoH802	Partial genome (putative)	ct2_bifido_6p5_10A2_vs01	NODE_2_length_50278_cov_51.989288	linear	1	Prodigal (meta)	Viruses; Duplodnaviria; Heunggongvirae; Uroviricota; Caudoviricetes; Caudovirales; Myoviridae; Punavirus gi|46401697|ref|YP_006543.1| Ban [Escherichia virus P1] 30.147	no blastn
6p5_3H	Bifidobacterium	2271	metagenomic plasmid sp. ct5KJ25		Complete genome (putative)	ct2_bifido_6p5_3H25	NODE_25_length_2326_cov_3170.519155	circular	0	PHANOTATE	cellular organisms; Bacteria; Proteobacteria; Betaproteobacteria; Burkholderiales; Burkholderiaceae; Ralstonia; Ralstonia solanacearum gi|300696655|ref|YP_003747316.1|2 methylcitrate synthase (Methylcitrate synthase) (Citrate synthase 2) (plasmid) [Ralstonia solanacearum CFBP2957] 80.583	no blastn
6p5_5G	Bifidobacterium	81068	Siphoviridae sp. ctAvK54	Siphoviridae ctAvK54	Partial genome (putative)	ct2_bifido_6p5_5G4_vs01	NODE_4_length_81068_cov_167.993594	linear	10	Prodigal (meta)	Viruses; Duplodnaviria; Heunggongvirae; Uroviricota; Caudoviricetes; Caudovirales; Siphoviridae; unclassified Siphoviridae gi|372449802|ref|YP_005087026.1| terL gene product [Rhodococcus phage RRH1] 32.360	no blastn
6p5_7B	Bifidobacterium	57004	metagenomic plasmid sp. ctxfh72		Partial genome (putative)	ct2_bifido_6p5_7B2_vs01	NODE_2_length_57004_cov_31.978823	linear	1	Prodigal (meta)	cellular organisms; Bacteria; Terrabacteria group; Actinobacteria; Actinomycetia; Pseudonocardiales; Pseudonocardiaceae; Pseudonocardia; Pseudonocardia dioxanivorans gi|375129118|ref|YP_004991213.1|replicative DNA helicase (plasmid) [Pseudonocardia dioxanivorans CB1190] 56.659	no blastn
6p5_7C	Bifidobacterium	3024	metagenomic plasmid sp. ctRBh35		Partial genome (putative)	ct2_bifido_6p5_7C35_vs01	NODE_35_length_3024_cov_5.578646	linear	0	Prodigal (meta)	cellular organisms; Bacteria; Terrabacteria group; Actinobacteria; Actinomycetia; Bifidobacteriales; Bifidobacteriaceae; Bifidobacterium gi|20069877|ref|NP_613078.1|putative replication protein RepA (plasmid) [Bifidobacterium pseudocatenulatum] 38.007	no blastn
6p5_7E	Bifidobacterium	5681	Siphoviridae sp. ctW7825	Siphoviridae ctW7825	Partial genome (putative)	ct2_bifido_6p5_7E25_vs01	NODE_25_length_5681_cov_5.527373	linear	1	Prodigal (meta)	Viruses; Duplodnaviria; Heunggongvirae; Uroviricota; Caudoviricetes; Caudovirales; Siphoviridae; unclassified Siphoviridae gi|966201536|ref|YP_009191724.1| putative structural protein [Streptococcus phage T12] 27.646	no blastn
6p5_9E	Bifidobacterium	97121	metagenomic plasmid sp. ctTPP91		Partial genome (putative)	ct2_bifido_6p5_9E1_vs01	NODE_1_length_97121_cov_92.833011	linear	5	Prodigal (meta)	cellular organisms; Bacteria; Terrabacteria group; Firmicutes; Clostridia; Clostridiales; Clostridiaceae; Clostridium gi|691228530|ref|YP_009069286.1|putative DNA polymerase III, subunits gamma and tau (plasmid) [Clostridium botulinum] 29.878	no blastn
6p5_9E	Bifidobacterium	94744	Conjugative Transposon sp. ctzgj92		Partial genome (putative)	ct2_bifido_6p5_9E2_vs01	NODE_2_length_94744_cov_25.797263	linear	2	Prodigal (meta)	Conjugative Transposon	no blastn
7p5_10F	Bifidobacterium	2670	metagenomic plasmid sp. ctn2H30		Complete genome (putative)	ct2_bifido_7p5_10F30	NODE_30_length_2725_cov_1843.104120	circular	0	PHANOTATE	cellular organisms; Bacteria; Proteobacteria; Gammaproteobacteria; Enterobacterales; Enterobacteriaceae; Salmonella; Salmonella enterica; Salmonella enterica subsp. enterica gi|302122899|ref|YP_003795712.1|putative plasmid replication protein RepA (plasmid) [Salmonella enterica subsp. enterica serovar Enteritidis] 48.201	no blastn
7p5_11E	Bifidobacterium	2314	circular genetic element sp. ctJk538		Complete genome (putative)	ct2_bifido_7p5_11E38	NODE_38_length_2346_cov_331.742034	circular	0	Prodigal (meta)	No homologues found	no blastn
7p5_11E	Bifidobacterium	2670	metagenomic plasmid sp. ctcFI35		Complete genome (putative)	ct2_bifido_7p5_11E35	NODE_35_length_2725_cov_4124.101498	circular	0	PHANOTATE	cellular organisms; Bacteria; Proteobacteria; Gammaproteobacteria; Enterobacterales; Enterobacteriaceae; Salmonella; Salmonella enterica; Salmonella enterica subsp. enterica gi|302122899|ref|YP_003795712.1|putative plasmid replication protein RepA (plasmid) [Salmonella enterica subsp. enterica serovar Enteritidis] 49.237	no blastn
7p5_11E	Bifidobacterium	1605	Siphoviridae sp. ctpCq48	Siphoviridae ctpCq48	Partial genome (putative)	ct2_bifido_7p5_11E48_vs01	NODE_48_length_1605_cov_2.489677	linear	2	Prodigal (meta)	Viruses; Duplodnaviria; Heunggongvirae; Uroviricota; Caudoviricetes; Caudovirales; Siphoviridae; unclassified Siphoviridae gi|981220898|ref|YP_009221649.1| Integrase [Clostridium phage phiCD211] 22.759	no blastn
7p5_11E	Bifidobacterium	60621	Siphoviridae sp. ctO8d15	Siphoviridae ctO8d15	Partial genome (putative)	ct2_bifido_7p5_11E5_vs01	NODE_5_length_60621_cov_18.890219	linear	14	Prodigal (meta)	Viruses; Duplodnaviria; Heunggongvirae; Uroviricota; Caudoviricetes; Caudovirales; Siphoviridae; unclassified Siphoviridae gi|563398113|ref|YP_008857873.1| terminase [Arthrobacter phage vB_ArS ArV2] 42.184	no blastn
7p5_12E	Bifidobacterium	32964	metagenomic plasmid sp. ctmlQ15		Partial genome (putative)	ct2_bifido_7p5_12E15_vs01	NODE_15_length_32964_cov_57.694704	linear	3	Prodigal (meta)	cellular organisms; Bacteria; Terrabacteria group; Actinobacteria; Actinomycetia; Bifidobacteriales; Bifidobacteriaceae; Bifidobacterium gi|20069877|ref|NP_613078.1|putative replication protein RepA (plasmid) [Bifidobacterium pseudocatenulatum] 40.071	no blastn
7p5_12E	Bifidobacterium	49837	Siphoviridae sp. ct5Ro27	Siphoviridae ct5Ro27	Partial genome (putative)	ct2_bifido_7p5_12E7_vs01	NODE_7_length_49837_cov_31.492347	linear	11	Prodigal (meta)	Viruses; Duplodnaviria; Heunggongvirae; Uroviricota; Caudoviricetes; Caudovirales; Siphoviridae; unclassified Siphoviridae gi|372449802|ref|YP_005087026.1| terL gene product [Rhodococcus phage RRH1] 32.360	no blastn
7p5_12E	Bifidobacterium	49670	metagenomic plasmid sp. ctSX128		Partial genome (putative)	ct2_bifido_7p5_12E8_vs01	NODE_8_length_49670_cov_8.848977	linear	2	Prodigal (meta)	cellular organisms; Bacteria; Terrabacteria group; Actinobacteria; Actinomycetia; Pseudonocardiales; Pseudonocardiaceae; Pseudonocardia; Pseudonocardia dioxanivorans gi|375129118|ref|YP_004991213.1|replicative DNA helicase (plasmid) [Pseudonocardia dioxanivorans CB1190] 56.463	no blastn
7p5_2F	Bifidobacterium	24599	metagenomic plasmid sp. ctRPa18		Complete genome (putative)	ct2_bifido_7p5_2F18	NODE_18_length_24654_cov_49.380097	circular	0	PHANOTATE	cellular organisms; Bacteria; Terrabacteria group; Firmicutes; Bacilli; Lactobacillales; Lactobacillaceae; Lacticaseibacillus gi|691228833|ref|YP_009067821.1|treC (plasmid) [Lactobacillus casei] 38.619	no blastn
7p5_2F	Bifidobacterium	3707	metagenomic plasmid sp. ctoco42		Partial genome (putative)	ct2_bifido_7p5_2F42_vs01	NODE_42_length_3707_cov_23.202020	linear	0	Prodigal (meta)	cellular organisms; Bacteria; Terrabacteria group; Actinobacteria; Actinomycetia; Pseudonocardiales; Pseudonocardiaceae; Pseudonocardia; Pseudonocardia dioxanivorans gi|375129118|ref|YP_004991213.1|replicative DNA helicase (plasmid) [Pseudonocardia dioxanivorans CB1190] 56.667	no blastn
7p5_3A	Bifidobacterium	3007	metagenomic plasmid sp. ctyvg48		Partial genome (putative)	ct2_bifido_7p5_3A48_vs01	NODE_48_length_3007_cov_3.957317	linear	0	Prodigal (meta)	cellular organisms; Bacteria; Terrabacteria group; Actinobacteria; Actinomycetia; Bifidobacteriales; Bifidobacteriaceae; Bifidobacterium gi|20069877|ref|NP_613078.1|putative replication protein RepA (plasmid) [Bifidobacterium pseudocatenulatum] 37.979	no blastn
7p5_5H	Bifidobacterium	53652	Siphoviridae sp. ctcks51	Siphoviridae ctcks51	Partial genome (putative)	ct2_bifido_7p5_5H1_vs01	NODE_1_length_53652_cov_468.253279	linear	9	Prodigal (meta)	Viruses; Duplodnaviria; Heunggongvirae; Uroviricota; Caudoviricetes; Caudovirales; Siphoviridae; unclassified Siphoviridae gi|157166066|ref|YP_001449318.1| putative transposase OrfA protein of IS629 [Enterobacteria phage BP 4795] 37.143	no blastn
7p5_5H	Bifidobacterium	3107	Siphoviridae sp. ctDs340	Siphoviridae ctDs340	Partial genome (putative)	ct2_bifido_7p5_5H40_vs01	NODE_40_length_3107_cov_3.167104	linear	3	Prodigal (meta)	Viruses; Duplodnaviria; Heunggongvirae; Uroviricota; Caudoviricetes; Caudovirales; Siphoviridae; Nclasvirinae; Buttersvirus; Mycobacterium virus Butters gi|479336466|ref|YP_007869815.1| portal [Mycobacterium phage Butters] 32.800	no blastn

## Sheet: (B) CT2_Faecalibacterium
Associated with Figure 7
CenoteTaker2 assignments for contigs assembled from single cells assigned to Faecalibacterium by 16S V4.
sample	V4 Assignment	Length	Element Name	virus_short_name	Completeness	Cenote-taker contig name	original contig name	Topology	Common Viral Domains	ORF caller used	BLASTP hit for Taxonomy	BLASTN result (if any)
1p2_10A	Faecalibacterium	20008	Myoviridae sp. ct5lb10	Myoviridae ct5lb10	Partial genome (putative)	ct2_faecali_1p2_10A10_vs01	NODE_10_length_20008_cov_1709.958903	linear	3	Prodigal (meta)	Viruses; Duplodnaviria; Heunggongvirae; Uroviricota; Caudoviricetes; Caudovirales; Myoviridae; unclassified Myoviridae gi|985757806|ref|YP_009223181.1| Ser recombinase [Bacillus phage BM5] 31.000	no blastn
1p2_10A	Faecalibacterium	15055	Conjugative Transposon sp. ctyXQ16		Partial genome (putative)	ct2_faecali_1p2_10A16_vs01	NODE_16_length_15055_cov_45.508600	linear	3	Prodigal (meta)	Conjugative Transposon	no blastn
1p2_10A	Faecalibacterium	13330	metagenomic plasmid sp. ctR4a18		Partial genome (putative)	ct2_faecali_1p2_10A18_vs01	NODE_18_length_13330_cov_50.485122	linear	0	Prodigal (meta)	cellular organisms; Bacteria; Proteobacteria; Alphaproteobacteria; Rhizobiales; Rhizobiaceae; Sinorhizobium/Ensifer group; Sinorhizobium; Sinorhizobium medicae gi|150377105|ref|YP_001313701.1|argininosuccinate lyase (plasmid) [Sinorhizobium medicae WSM419] 39.121	no blastn
1p2_10A	Faecalibacterium	10249	CRESS virus sp. cthkj26	CRESS virus cthkj26	Partial genome (putative)	ct2_faecali_1p2_10A26_vs01	NODE_26_length_10249_cov_48.032961	linear	3	Prodigal (meta)	Viruses; Monodnaviria; Shotokuvirae; Cressdnaviricota; Arfiviricetes; Cirlivirales; Circoviridae; unclassified Circoviridae gi|765702643|ref|YP_009126903.1| replication associated protein [Avon Heathcote Estuary associated circular virus 12] 33.968	no blastn
1p2_10A	Faecalibacterium	33456	Myoviridae sp. cts1s05	Myoviridae cts1s05	Partial genome (putative)	ct2_faecali_1p2_10A5_vs01	NODE_5_length_33456_cov_157.180534	linear	5	Prodigal (meta)	Viruses; Duplodnaviria; Heunggongvirae; Uroviricota; Caudoviricetes; Caudovirales; Myoviridae; Rosemountvirus; Salmonella virus BP63 gi|1070621477|ref|YP_009302950.1| hypothetical protein BP63_31 [Salmonella phage BP63] 31.111	no blastn
1p2_10A	Faecalibacterium	24710	Conjugative Transposon sp. ctF9I06		Partial genome (putative)	ct2_faecali_1p2_10A6_vs01	NODE_6_length_24710_cov_175.475198	linear	4	Prodigal (meta)	Conjugative Transposon	no blastn
1p2_10A	Faecalibacterium	21973	metagenomic plasmid sp. ctWHR08		Partial genome (putative)	ct2_faecali_1p2_10A8_vs01	NODE_8_length_21973_cov_40.578566	linear	3	Prodigal (meta)	cellular organisms; Bacteria; Terrabacteria group; Firmicutes; Bacilli; Bacillales; Bacillaceae; Bacillus; Bacillus cereus group gi|190015527|ref|YP_001967232.1|transposase, IS605 OrfB family (plasmid) [Bacillus cereus] 45.431	no blastn
1p2_10G	Faecalibacterium	5994	Inoviridae sp. ct0Mq13		Complete genome (putative)	ct2_faecali_1p2_10G13	NODE_13_length_6049_cov_14.491992	circular	2	PHANOTATE	Inoviridae	no blastn
1p2_10G	Faecalibacterium	3578	Siphoviridae sp. ctTxZ15	Siphoviridae ctTxZ15	Partial genome (putative)	ct2_faecali_1p2_10G15_vs01	NODE_15_length_3578_cov_3.814930	linear	1	Prodigal (meta)	Viruses; Duplodnaviria; Heunggongvirae; Uroviricota; Caudoviricetes; Caudovirales; Siphoviridae; unclassified Siphoviridae gi|1070101326|ref|YP_009285282.1| DNA replication protein [Bacillus phage PfEFR 5] 40.426	no blastn
1p2_10G	Faecalibacterium	23970	Siphoviridae sp. ctRyk06	Siphoviridae ctRyk06	Partial genome (putative)	ct2_faecali_1p2_10G6_vs01	NODE_6_length_23970_cov_8.731591	linear	1	Prodigal (meta)	Viruses; Duplodnaviria; Heunggongvirae; Uroviricota; Caudoviricetes; Caudovirales; Siphoviridae; Nickievirus; unclassified Nickievirus gi|410491416|ref|YP_006906638.1| putative Ig like domain containing protein [Salmonella phage SSU5] 34.066	no blastn
1p2_12C	Faecalibacterium	17153	Conjugative Transposon sp. ctJdk10		Partial genome (putative)	ct2_faecali_1p2_12C10_vs01	NODE_10_length_17153_cov_17.269681	linear	2	Prodigal (meta)	Conjugative Transposon	no blastn
1p2_12C	Faecalibacterium	63125	Unclassified virus sp. ct2xM21		Partial genome (putative)	ct2_faecali_1p2_12C1_vs01	NODE_1_length_63125_cov_252.806120	linear	7	Prodigal (meta)	unclassified virus	no blastn
1p2_12C	Faecalibacterium	6741	Conjugative Transposon sp. ctMua26		Partial genome (putative)	ct2_faecali_1p2_12C26_vs01	NODE_26_length_6741_cov_5.760395	linear	2	Prodigal (meta)	Conjugative Transposon	no blastn
1p2_12C	Faecalibacterium	24374	Conjugative Transposon sp. ctmU624		Partial genome (putative)	ct2_faecali_1p2_12C4_vs01	NODE_4_length_24374_cov_51.898187	linear	9	Prodigal (meta)	Conjugative Transposon	no blastn
1p2_12C	Faecalibacterium	3254	Siphoviridae sp. ctyDT50	Siphoviridae ctyDT50	Partial genome (putative)	ct2_faecali_1p2_12C50_vs01	NODE_50_length_3254_cov_5.886840	linear	1	Prodigal (meta)	Viruses; Duplodnaviria; Heunggongvirae; Uroviricota; Caudoviricetes; Caudovirales; Siphoviridae; unclassified Siphoviridae gi|31415828|ref|NP_852568.1| replication protein [Bacillus phage phBC6A52] 39.568	no blastn
1p2_12C	Faecalibacterium	3112	Myoviridae sp. ctHYY53	Myoviridae ctHYY53	Partial genome (putative)	ct2_faecali_1p2_12C53_vs01	NODE_53_length_3112_cov_4.136081	linear	0	Prodigal (meta)	Viruses; Duplodnaviria; Heunggongvirae; Uroviricota; Caudoviricetes; Caudovirales; Myoviridae; Lubbockvirus gi|134287355|ref|YP_001110738.1| putative tail tape measure protein [Clostridium virus phiC2] 35.918	no blastn
1p2_12C	Faecalibacterium	22745	Siphoviridae sp. ctOfh25	Siphoviridae ctOfh25	Partial genome (putative)	ct2_faecali_1p2_12C5_vs01	NODE_5_length_22745_cov_26.561393	linear	2	Prodigal (meta)	Viruses; Duplodnaviria; Heunggongvirae; Uroviricota; Caudoviricetes; Caudovirales; Siphoviridae; unclassified Siphoviridae gi|200003962|ref|YP_002221545.1| putative tail fiber protein [Bacteroides phage B40 8] 26.923	no blastn
1p2_12C	Faecalibacterium	2143	Myoviridae sp. ctWEY90	Myoviridae ctWEY90	Partial genome (putative)	ct2_faecali_1p2_12C90_vs01	NODE_90_length_2143_cov_3.189655	linear	1	Prodigal (meta)	Viruses; Duplodnaviria; Heunggongvirae; Uroviricota; Caudoviricetes; Caudovirales; Myoviridae; unclassified Myoviridae gi|971821492|ref|YP_009217941.1| tail tape measure protein (endogenous virus) [Clostridium phage phiCT453B] 41.026	no blastn
1p2_4B	Faecalibacterium	3529	Siphoviridae sp. ctrPI117	Siphoviridae ctrPI117	Partial genome (putative)	ct2_faecali_1p2_4B117_vs01	NODE_117_length_3529_cov_3.316926	linear	1	Prodigal (meta)	Viruses; Duplodnaviria; Heunggongvirae; Uroviricota; Caudoviricetes; Caudovirales; Siphoviridae; Bernalvirus; Mycobacterium virus Bernal13 gi|640883692|ref|YP_009031132.1| capsid maturation protease [Mycobacterium phage Bernal13] 25.940	no blastn
1p2_4B	Faecalibacterium	3422	Siphoviridae sp. ctWjY120	Siphoviridae ctWjY120	Partial genome (putative)	ct2_faecali_1p2_4B120_vs01	NODE_120_length_3422_cov_5.183546	linear	1	Prodigal (meta)	Viruses; Duplodnaviria; Heunggongvirae; Uroviricota; Caudoviricetes; Caudovirales; Siphoviridae; unclassified Siphoviridae gi|31415828|ref|NP_852568.1| replication protein [Bacillus phage phBC6A52] 38.849	no blastn
1p2_4B	Faecalibacterium	23843	metagenomic plasmid sp. ctxlZ14		Partial genome (putative)	ct2_faecali_1p2_4B14_vs01	NODE_14_length_23843_cov_2731.232344	linear	4	Prodigal (meta)	cellular organisms; Bacteria; Proteobacteria; Alphaproteobacteria; Rhizobiales; Rhizobiaceae; Sinorhizobium/Ensifer group; Sinorhizobium gi|270208648|ref|YP_003329419.1|probable ABC transporter, ATP binding protein (plasmid) [Sinorhizobium meliloti] 50.000	no blastn
1p2_4B	Faecalibacterium	20351	Conjugative Transposon sp. ctUSU21		Partial genome (putative)	ct2_faecali_1p2_4B21_vs01	NODE_21_length_20351_cov_9.495073	linear	6	Prodigal (meta)	Conjugative Transposon	no blastn
1p2_4B	Faecalibacterium	14997	Conjugative Transposon sp. ctZYJ26		Partial genome (putative)	ct2_faecali_1p2_4B26_vs01	NODE_26_length_14997_cov_96.045442	linear	2	Prodigal (meta)	Conjugative Transposon	no blastn
1p2_4B	Faecalibacterium	13475	Siphoviridae sp. ct2gu32	Siphoviridae ct2gu32	Partial genome (putative)	ct2_faecali_1p2_4B32_vs01	NODE_32_length_13475_cov_48.778614	linear	7	Prodigal (meta)	Viruses; Duplodnaviria; Heunggongvirae; Uroviricota; Caudoviricetes; Caudovirales; Siphoviridae; unclassified Siphoviridae gi|1070101326|ref|YP_009285282.1| DNA replication protein [Bacillus phage PfEFR 5] 40.426	no blastn
1p2_4B	Faecalibacterium	11401	Myoviridae sp. ctYb842	Myoviridae ctYb842	Partial genome (putative)	ct2_faecali_1p2_4B42_vs01	NODE_42_length_11401_cov_89.559183	linear	2	Prodigal (meta)	Viruses; Duplodnaviria; Heunggongvirae; Uroviricota; Caudoviricetes; Caudovirales; Myoviridae; unclassified Myoviridae gi|526118330|ref|YP_008240327.1| Gp7 [Thermus phage phi OH2] 41.392	no blastn
1p2_4B	Faecalibacterium	7748	Myoviridae sp. ctrgo58	Myoviridae ctrgo58	Partial genome (putative)	ct2_faecali_1p2_4B58_vs01	NODE_58_length_7748_cov_149.097101	linear	2	Prodigal (meta)	Viruses; Duplodnaviria; Heunggongvirae; Uroviricota; Caudoviricetes; Caudovirales; Myoviridae; Rosemountvirus; Salmonella virus BP63 gi|1070621477|ref|YP_009302950.1| hypothetical protein BP63_31 [Salmonella phage BP63] 30.241	no blastn
1p2_4H	Faecalibacterium	2098	Unclassified virus sp. ctyBt155		Complete genome (putative)	ct2_faecali_1p2_4H155	NODE_155_length_2203_cov_5.390596	circular	0	PHANOTATE	unclassified virus	no blastn
1p2_4H	Faecalibacterium	38481	Siphoviridae sp. ctjCo10	Siphoviridae ctjCo10	Partial genome (putative)	ct2_faecali_1p2_4H10_vs01	NODE_10_length_38481_cov_462.503852	linear	7	Prodigal (meta)	Viruses; Duplodnaviria; Heunggongvirae; Uroviricota; Caudoviricetes; Caudovirales; Siphoviridae; unclassified Siphoviridae gi|971482573|ref|YP_009194073.1| putative structural protein [Brevibacillus phage Sundance] 33.673	no blastn
1p2_4H	Faecalibacterium	2765	Myoviridae sp. ct8gg130	Myoviridae ct8gg130	Partial genome (putative)	ct2_faecali_1p2_4H130_vs01	NODE_130_length_2765_cov_4.176384	linear	2	Prodigal (meta)	Viruses; Duplodnaviria; Heunggongvirae; Uroviricota; Caudoviricetes; Caudovirales; Myoviridae; unclassified Myoviridae gi|39653713|ref|NP_945278.1| terminase, large subunit [Streptococcus phage EJ 1] 69.231	no blastn
1p2_4H	Faecalibacterium	32719	Siphoviridae sp. ctV2z14	Siphoviridae ctV2z14	Partial genome (putative)	ct2_faecali_1p2_4H14_vs01	NODE_14_length_32719_cov_251.550514	linear	1	Prodigal (meta)	Viruses; Duplodnaviria; Heunggongvirae; Uroviricota; Caudoviricetes; Caudovirales; Siphoviridae; unclassified Siphoviridae gi|658607672|ref|YP_009044683.1| Ig like domain containing protein [Listeria phage LP 030 3] 37.179	no blastn
1p2_4H	Faecalibacterium	2087	Myoviridae sp. cti2s165	Myoviridae cti2s165	Partial genome (putative)	ct2_faecali_1p2_4H165_vs01	NODE_165_length_2087_cov_87.589636	linear	0	Prodigal (meta)	Viruses; Duplodnaviria; Heunggongvirae; Uroviricota; Caudoviricetes; Caudovirales; Myoviridae; Thornevirus; Bacillus virus SP15 gi|1070638630|ref|YP_009302656.1| protease [Bacillus phage SP 15] 40.000	no blastn
1p2_4H	Faecalibacterium	29948	Myoviridae sp. ctCgQ18	Myoviridae ctCgQ18	Partial genome (putative)	ct2_faecali_1p2_4H18_vs01	NODE_18_length_29948_cov_18.326431	linear	15	Prodigal (meta)	Viruses; Duplodnaviria; Heunggongvirae; Uroviricota; Caudoviricetes; Caudovirales; Myoviridae; unclassified Myoviridae gi|39653713|ref|NP_945278.1| terminase, large subunit [Streptococcus phage EJ 1] 67.089	no blastn
1p2_4H	Faecalibacterium	1626	Podoviridae sp. ctjrx199	Podoviridae ctjrx199	Partial genome (putative)	ct2_faecali_1p2_4H199_vs01	NODE_199_length_1626_cov_5.091025	linear	1	Prodigal (meta)	Viruses; Duplodnaviria; Heunggongvirae; Uroviricota; Caudoviricetes; Caudovirales; Podoviridae; Kuravirus; Escherichia virus ECB2 gi|410492666|ref|YP_006908868.1| cell adhesion domain protein [Escherichia phage ECBP2] 36.364	no blastn
1p2_4H	Faecalibacterium	16063	Herelleviridae sp. ctb8X34	Herelleviridae ctb8X34	Partial genome (putative)	ct2_faecali_1p2_4H34_vs01	NODE_34_length_16063_cov_1131.093453	linear	3	Prodigal (meta)	Viruses; Duplodnaviria; Heunggongvirae; Uroviricota; Caudoviricetes; Caudovirales; Herelleviridae; Bastillevirinae; Wphvirus; Bacillus virus Hakuna gi|643218271|ref|YP_009036515.1| ribose phosphate pyrophosphokinase [Bacillus phage Hakuna] 35.971	no blastn
1p2_4H	Faecalibacterium	15965	Conjugative Transposon sp. ctcCA35		Partial genome (putative)	ct2_faecali_1p2_4H35_vs01	NODE_35_length_15965_cov_35.423821	linear	2	Prodigal (meta)	Conjugative Transposon	no blastn
1p2_4H	Faecalibacterium	50465	Myoviridae sp. ct1Aj43	Myoviridae ct1Aj43	Partial genome (putative)	ct2_faecali_1p2_4H3_vs01	NODE_3_length_50465_cov_58.778913	linear	8	Prodigal (meta)	Viruses; Duplodnaviria; Heunggongvirae; Uroviricota; Caudoviricetes; Caudovirales; Myoviridae; Shalavirus; Bacillus virus Shbh1 gi|1068359010|ref|YP_009275340.1| hypothetical protein [Bacillus phage Shbh1] 37.584	no blastn
1p2_4H	Faecalibacterium	41144	Siphoviridae sp. ctg2R48	Siphoviridae ctg2R48	Partial genome (putative)	ct2_faecali_1p2_4H8_vs01	NODE_8_length_41144_cov_50.472608	linear	3	Prodigal (meta)	Viruses; Duplodnaviria; Heunggongvirae; Uroviricota; Caudoviricetes; Caudovirales; Siphoviridae; unclassified Siphoviridae gi|16271784|ref|NP_438121.1| hypothetical protein phage associated [Temperate phage phiNIH1.1] 23.148	no blastn
1p2_5E	Faecalibacterium	20006	Myoviridae sp. ctHE311	Myoviridae ctHE311	Partial genome (putative)	ct2_faecali_1p2_5E11_vs01	NODE_11_length_20006_cov_2713.564884	linear	3	Prodigal (meta)	Viruses; Duplodnaviria; Heunggongvirae; Uroviricota; Caudoviricetes; Caudovirales; Myoviridae; unclassified Myoviridae gi|985757806|ref|YP_009223181.1| Ser recombinase [Bacillus phage BM5] 31.000	no blastn
1p2_5E	Faecalibacterium	10584	CRESS virus sp. ct9GV30	CRESS virus ct9GV30	Partial genome (putative)	ct2_faecali_1p2_5E30_vs01	NODE_30_length_10584_cov_31.007313	linear	4	Prodigal (meta)	Viruses; Monodnaviria; Shotokuvirae; Cressdnaviricota; Arfiviricetes; Cirlivirales; Circoviridae; unclassified Circoviridae gi|765702643|ref|YP_009126903.1| replication associated protein [Avon Heathcote Estuary associated circular virus 12] 33.968	no blastn
1p2_5E	Faecalibacterium	8049	Siphoviridae sp. ctJzp39	Siphoviridae ctJzp39	Partial genome (putative)	ct2_faecali_1p2_5E39_vs01	NODE_39_length_8049_cov_162.509757	linear	5	Prodigal (meta)	Viruses; Duplodnaviria; Heunggongvirae; Uroviricota; Caudoviricetes; Caudovirales; Siphoviridae; unclassified Siphoviridae gi|1070101326|ref|YP_009285282.1| DNA replication protein [Bacillus phage PfEFR 5] 40.426	no blastn
1p2_5E	Faecalibacterium	39044	Siphoviridae sp. ct17253	Siphoviridae ct17253	Partial genome (putative)	ct2_faecali_1p2_5E3_vs01	NODE_3_length_39044_cov_59.806638	linear	3	Prodigal (meta)	Viruses; Duplodnaviria; Heunggongvirae; Uroviricota; Caudoviricetes; Caudovirales; Siphoviridae; Nickievirus; unclassified Nickievirus gi|410491416|ref|YP_006906638.1| putative Ig like domain containing protein [Salmonella phage SSU5] 34.066	no blastn
1p2_8F	Faecalibacterium	4356	Caudovirales sp. ctu2225	Caudovirales ctu2225	Partial genome (putative)	ct2_faecali_1p2_8F25_vs01	NODE_25_length_4356_cov_9.782841	linear	2	Prodigal (meta)	Viruses; Duplodnaviria; Heunggongvirae; Uroviricota; Caudoviricetes; Caudovirales; Lilyvirus; Paenibacillus virus Lily gi|971748265|ref|YP_009202219.1| tail sheath [Bacteriophage Lily] 33.472	no blastn
1p5_10C	Faecalibacterium	2265	circular genetic element sp. ctM6f202		Complete genome (putative)	ct2_faecali_1p5_10C202	NODE_202_length_2320_cov_9.695806	circular	0	Prodigal (meta)	No homologues found	no blastn
1p5_10C	Faecalibacterium	22070	metagenomic plasmid sp. ctZGS16		Partial genome (putative)	ct2_faecali_1p5_10C16_vs01	NODE_16_length_22070_cov_583.342993	linear	4	Prodigal (meta)	cellular organisms; Bacteria; Proteobacteria; Alphaproteobacteria; Rhizobiales; Rhizobiaceae; Sinorhizobium/Ensifer group; Sinorhizobium gi|270208648|ref|YP_003329419.1|probable ABC transporter, ATP binding protein (plasmid) [Sinorhizobium meliloti] 50.000	no blastn
1p5_10C	Faecalibacterium	59681	Siphoviridae sp. ctNKC01	Siphoviridae ctNKC01	Partial genome (putative)	ct2_faecali_1p5_10C1_vs01	NODE_1_length_59681_cov_87.257019	linear	7	Prodigal (meta)	Viruses; Duplodnaviria; Heunggongvirae; Uroviricota; Caudoviricetes; Caudovirales; Siphoviridae; Nickievirus; unclassified Nickievirus gi|410491416|ref|YP_006906638.1| putative Ig like domain containing protein [Salmonella phage SSU5] 32.967	no blastn
1p5_10C	Faecalibacterium	18516	Conjugative Transposon sp. ctzx022		Partial genome (putative)	ct2_faecali_1p5_10C22_vs01	NODE_22_length_18516_cov_655.573479	linear	3	Prodigal (meta)	Conjugative Transposon	no blastn
1p5_10C	Faecalibacterium	13485	CRESS virus sp. ctRAL39	CRESS virus ctRAL39	Partial genome (putative)	ct2_faecali_1p5_10C39_vs01	NODE_39_length_13485_cov_7.672003	linear	5	Prodigal (meta)	Viruses; Monodnaviria; Shotokuvirae; Cressdnaviricota; Arfiviricetes; Cirlivirales; Circoviridae; unclassified Circoviridae gi|765702643|ref|YP_009126903.1| replication associated protein [Avon Heathcote Estuary associated circular virus 12] 33.968	no blastn
1p5_10C	Faecalibacterium	39886	Podoviridae sp. ctxrZ04	Podoviridae ctxrZ04	Partial genome (putative)	ct2_faecali_1p5_10C4_vs01	NODE_4_length_39886_cov_308.634054	linear	5	Prodigal (meta)	Viruses; Duplodnaviria; Heunggongvirae; Uroviricota; Caudoviricetes; Caudovirales; Podoviridae; Jwalphavirus; Achromobacter virus Axp3 gi|971821321|ref|YP_009208670.1| kappa carrageenase precursor [Achromobacter phage phiAxp 3] 38.235	no blastn
1p5_10C	Faecalibacterium	10781	Siphoviridae sp. ctvtF53	Siphoviridae ctvtF53	Partial genome (putative)	ct2_faecali_1p5_10C53_vs01	NODE_53_length_10781_cov_61.130897	linear	5	Prodigal (meta)	Viruses; Duplodnaviria; Heunggongvirae; Uroviricota; Caudoviricetes; Caudovirales; Siphoviridae; unclassified Siphoviridae gi|1070101326|ref|YP_009285282.1| DNA replication protein [Bacillus phage PfEFR 5] 40.426	no blastn
1p5_10C	Faecalibacterium	34524	Myoviridae sp. ctprW06	Myoviridae ctprW06	Partial genome (putative)	ct2_faecali_1p5_10C6_vs01	NODE_6_length_34524_cov_15.451507	linear	2	Prodigal (meta)	Viruses; Duplodnaviria; Heunggongvirae; Uroviricota; Caudoviricetes; Caudovirales; Myoviridae; unclassified Myoviridae gi|526118330|ref|YP_008240327.1| Gp7 [Thermus phage phi OH2] 41.392	no blastn
1p5_11F	Faecalibacterium	5783	Siphoviridae sp. ctMzf106	Siphoviridae ctMzf106	Partial genome (putative)	ct2_faecali_1p5_11F106_vs01	NODE_106_length_5783_cov_93.938897	linear	4	Prodigal (meta)	Viruses; Duplodnaviria; Heunggongvirae; Uroviricota; Caudoviricetes; Caudovirales; Siphoviridae; unclassified Siphoviridae gi|1070101326|ref|YP_009285282.1| DNA replication protein [Bacillus phage PfEFR 5] 40.426	no blastn
1p5_11F	Faecalibacterium	4872	Siphoviridae sp. ctKcV123	Siphoviridae ctKcV123	Partial genome (putative)	ct2_faecali_1p5_11F123_vs01	NODE_123_length_4872_cov_10.028821	linear	1	Prodigal (meta)	Viruses; Duplodnaviria; Heunggongvirae; Uroviricota; Caudoviricetes; Caudovirales; Siphoviridae; Bernalvirus; Mycobacterium virus Bernal13 gi|640883692|ref|YP_009031132.1| capsid maturation protease [Mycobacterium phage Bernal13] 25.940	no blastn
1p5_11F	Faecalibacterium	22016	metagenomic plasmid sp. ctUPs18		Partial genome (putative)	ct2_faecali_1p5_11F18_vs01	NODE_18_length_22016_cov_60.452939	linear	4	Prodigal (meta)	cellular organisms; Bacteria; Proteobacteria; Alphaproteobacteria; Rhizobiales; Rhizobiaceae; Sinorhizobium/Ensifer group; Sinorhizobium gi|270208648|ref|YP_003329419.1|probable ABC transporter, ATP binding protein (plasmid) [Sinorhizobium meliloti] 50.000	no blastn
1p5_11F	Faecalibacterium	49682	Siphoviridae sp. ct3yC13	Siphoviridae ct3yC13	Partial genome (putative)	ct2_faecali_1p5_11F3_vs01	NODE_3_length_49682_cov_302.746771	linear	6	Prodigal (meta)	Viruses; Duplodnaviria; Heunggongvirae; Uroviricota; Caudoviricetes; Caudovirales; Siphoviridae; Timquatrovirus; unclassified Timquatrovirus gi|971762540|ref|YP_009215672.1| DNA primase [Mycobacterium phage Cheetobro] 23.970	no blastn
1p5_11F	Faecalibacterium	37700	Conjugative Transposon sp. ctDol14		Partial genome (putative)	ct2_faecali_1p5_11F4_vs01	NODE_4_length_37700_cov_79.587727	linear	9	Prodigal (meta)	Conjugative Transposon	no blastn
1p5_11F	Faecalibacterium	9056	Conjugative Transposon sp. ct0Yb68		Partial genome (putative)	ct2_faecali_1p5_11F68_vs01	NODE_68_length_9056_cov_464.774136	linear	1	Prodigal (meta)	Conjugative Transposon	no blastn
1p5_11F	Faecalibacterium	7692	Conjugative Transposon sp. ctlDa80		Partial genome (putative)	ct2_faecali_1p5_11F80_vs01	NODE_80_length_7692_cov_480.161844	linear	3	Prodigal (meta)	Conjugative Transposon	no blastn
1p5_12F	Faecalibacterium	105707	Siphoviridae sp. cthdi22	Siphoviridae cthdi22	Complete genome (putative)	ct2_faecali_1p5_12F2	NODE_2_length_105762_cov_234.552016	circular	1	PHANOTATE	Viruses; Duplodnaviria; Heunggongvirae; Uroviricota; Caudoviricetes; Caudovirales; Siphoviridae; Timquatrovirus; unclassified Timquatrovirus gi|971762540|ref|YP_009215672.1| DNA primase [Mycobacterium phage Cheetobro] 23.970	no blastn
1p5_12F	Faecalibacterium	2240	Unclassified virus sp. ctbDE249		Partial genome (putative)	ct2_faecali_1p5_12F249_vs01	NODE_249_length_2240_cov_6.882380	linear	1	Prodigal (meta)	unclassified virus	no blastn
1p5_12F	Faecalibacterium	2205	Siphoviridae sp. ctFDC251	Siphoviridae ctFDC251	Partial genome (putative)	ct2_faecali_1p5_12F251_vs01	NODE_251_length_2205_cov_18.695814	linear	0	Prodigal (meta)	Viruses; Duplodnaviria; Heunggongvirae; Uroviricota; Caudoviricetes; Caudovirales; Siphoviridae; unclassified Siphoviridae gi|208429857|ref|YP_002265410.1| large terminase [Clostridium phage phiCP39 O] 40.244	no blastn
1p5_12F	Faecalibacterium	22070	metagenomic plasmid sp. ctW2V25		Partial genome (putative)	ct2_faecali_1p5_12F25_vs01	NODE_25_length_22070_cov_85.664729	linear	4	Prodigal (meta)	cellular organisms; Bacteria; Proteobacteria; Alphaproteobacteria; Rhizobiales; Rhizobiaceae; Sinorhizobium/Ensifer group; Sinorhizobium gi|270208648|ref|YP_003329419.1|probable ABC transporter, ATP binding protein (plasmid) [Sinorhizobium meliloti] 50.000	no blastn
1p5_12F	Faecalibacterium	21504	Myoviridae sp. ctha027	Myoviridae ctha027	Partial genome (putative)	ct2_faecali_1p5_12F27_vs01	NODE_27_length_21504_cov_735.490186	linear	3	Prodigal (meta)	Viruses; Duplodnaviria; Heunggongvirae; Uroviricota; Caudoviricetes; Caudovirales; Myoviridae; Rosemountvirus; Salmonella virus BP63 gi|1070621477|ref|YP_009302950.1| hypothetical protein BP63_31 [Salmonella phage BP63] 30.241	no blastn
1p5_12F	Faecalibacterium	21289	Siphoviridae sp. ctmnx28	Siphoviridae ctmnx28	Partial genome (putative)	ct2_faecali_1p5_12F28_vs01	NODE_28_length_21289_cov_6.694782	linear	5	Prodigal (meta)	Viruses; Duplodnaviria; Heunggongvirae; Uroviricota; Caudoviricetes; Caudovirales; Siphoviridae; unclassified Siphoviridae gi|327198331|ref|YP_004306905.1| DnaX DNA polymerase III clamp loader complex gamma tau delta subunit [Streptococcus phage Dp 1] 40.196	no blastn
1p5_12F	Faecalibacterium	14981	Conjugative Transposon sp. ctY8i44		Partial genome (putative)	ct2_faecali_1p5_12F44_vs01	NODE_44_length_14981_cov_23.160525	linear	4	Prodigal (meta)	Conjugative Transposon	no blastn
1p5_12F	Faecalibacterium	13594	Myoviridae sp. ctVZa57	Myoviridae ctVZa57	Partial genome (putative)	ct2_faecali_1p5_12F57_vs01	NODE_57_length_13594_cov_116.999261	linear	2	Prodigal (meta)	Viruses; Duplodnaviria; Heunggongvirae; Uroviricota; Caudoviricetes; Caudovirales; Myoviridae; unclassified Myoviridae gi|526118330|ref|YP_008240327.1| Gp7 [Thermus phage phi OH2] 41.392	no blastn
1p5_3B	Faecalibacterium	6729	metagenomic plasmid sp. ctp8s107		Complete genome (putative)	ct2_faecali_1p5_3B107	NODE_107_length_7122_cov_2534.866846	circular	0	PHANOTATE	cellular organisms; Bacteria; Terrabacteria group; Firmicutes; Bacilli; Bacillales; Staphylococcaceae; Staphylococcus gi|38257113|ref|NP_940775.1|NukF (plasmid) [Staphylococcus warneri] 58.371	no blastn
1p5_3B	Faecalibacterium	26361	Myoviridae sp. ctqHn15	Myoviridae ctqHn15	Partial genome (putative)	ct2_faecali_1p5_3B15_vs01	NODE_15_length_26361_cov_20.545161	linear	2	Prodigal (meta)	Viruses; Duplodnaviria; Heunggongvirae; Uroviricota; Caudoviricetes; Caudovirales; Myoviridae; unclassified Myoviridae gi|526118330|ref|YP_008240327.1| Gp7 [Thermus phage phi OH2] 41.392	no blastn
1p5_3B	Faecalibacterium	25365	CRESS virus sp. ctjYk16	CRESS virus ctjYk16	Partial genome (putative)	ct2_faecali_1p5_3B16_vs01	NODE_16_length_25365_cov_76.350928	linear	5	Prodigal (meta)	Viruses; Monodnaviria; Shotokuvirae; Cressdnaviricota; Arfiviricetes; Cirlivirales; Circoviridae; unclassified Circoviridae gi|765702643|ref|YP_009126903.1| replication associated protein [Avon Heathcote Estuary associated circular virus 12] 33.968	no blastn
1p5_3B	Faecalibacterium	3623	Siphoviridae sp. ctLcj189	Siphoviridae ctLcj189	Partial genome (putative)	ct2_faecali_1p5_3B189_vs01	NODE_189_length_3623_cov_8.083520	linear	2	Prodigal (meta)	Viruses; Duplodnaviria; Heunggongvirae; Uroviricota; Caudoviricetes; Caudovirales; Siphoviridae; unclassified Siphoviridae gi|208429857|ref|YP_002265410.1| large terminase [Clostridium phage phiCP39 O] 40.000	no blastn
1p5_3B	Faecalibacterium	3148	Unclassified virus sp. ct0E9210		Partial genome (putative)	ct2_faecali_1p5_3B210_vs01	NODE_210_length_3148_cov_10.599741	linear	2	Prodigal (meta)	unclassified virus	no blastn
1p5_3B	Faecalibacterium	22070	metagenomic plasmid sp. ctQVR22		Partial genome (putative)	ct2_faecali_1p5_3B22_vs01	NODE_22_length_22070_cov_2493.064002	linear	4	Prodigal (meta)	cellular organisms; Bacteria; Proteobacteria; Alphaproteobacteria; Rhizobiales; Rhizobiaceae; Sinorhizobium/Ensifer group; Sinorhizobium gi|270208648|ref|YP_003329419.1|probable ABC transporter, ATP binding protein (plasmid) [Sinorhizobium meliloti] 50.000	no blastn
1p5_3B	Faecalibacterium	2416	Siphoviridae sp. ctqe3255	Siphoviridae ctqe3255	Partial genome (putative)	ct2_faecali_1p5_3B255_vs01	NODE_255_length_2416_cov_4.543837	linear	1	Prodigal (meta)	Viruses; Duplodnaviria; Heunggongvirae; Uroviricota; Caudoviricetes; Caudovirales; Siphoviridae; unclassified Siphoviridae gi|28876155|ref|NP_795382.1| putative DNA polymerase III delta prime subunit [Streptococcus phage 315.1] 38.274	no blastn
1p5_3B	Faecalibacterium	17466	Conjugative Transposon sp. ctzxS30		Partial genome (putative)	ct2_faecali_1p5_3B30_vs01	NODE_30_length_17466_cov_99.995692	linear	4	Prodigal (meta)	Conjugative Transposon	no blastn
1p5_3B	Faecalibacterium	34039	Podoviridae sp. ctg2P37	Podoviridae ctg2P37	Partial genome (putative)	ct2_faecali_1p5_3B7_vs01	NODE_7_length_34039_cov_189.230285	linear	5	Prodigal (meta)	Viruses; Duplodnaviria; Heunggongvirae; Uroviricota; Caudoviricetes; Caudovirales; Podoviridae; Jwalphavirus; Achromobacter virus Axp3 gi|971821321|ref|YP_009208670.1| kappa carrageenase precursor [Achromobacter phage phiAxp 3] 38.235	no blastn
1p5_3B	Faecalibacterium	8008	Siphoviridae sp. ctN8b93	Siphoviridae ctN8b93	Partial genome (putative)	ct2_faecali_1p5_3B93_vs01	NODE_93_length_8008_cov_24.937759	linear	5	Prodigal (meta)	Viruses; Duplodnaviria; Heunggongvirae; Uroviricota; Caudoviricetes; Caudovirales; Siphoviridae; unclassified Siphoviridae gi|1070101326|ref|YP_009285282.1| DNA replication protein [Bacillus phage PfEFR 5] 40.426	no blastn
1p5_4H	Faecalibacterium	3603	Conjugative Transposon sp. ctncA114		Partial genome (putative)	ct2_faecali_1p5_4H114_vs01	NODE_114_length_3603_cov_10.597520	linear	1	Prodigal (meta)	Conjugative Transposon	no blastn
1p5_4H	Faecalibacterium	23215	CRESS virus sp. ctR5315	CRESS virus ctR5315	Partial genome (putative)	ct2_faecali_1p5_4H15_vs01	NODE_15_length_23215_cov_34.481390	linear	5	Prodigal (meta)	Viruses; Monodnaviria; Shotokuvirae; Cressdnaviricota; Arfiviricetes; Cirlivirales; Circoviridae; unclassified Circoviridae gi|765702643|ref|YP_009126903.1| replication associated protein [Avon Heathcote Estuary associated circular virus 12] 33.968	no blastn
1p5_4H	Faecalibacterium	2475	Siphoviridae sp. ctzbv164	Siphoviridae ctzbv164	Partial genome (putative)	ct2_faecali_1p5_4H164_vs01	NODE_164_length_2475_cov_4.469835	linear	1	Prodigal (meta)	Viruses; Duplodnaviria; Heunggongvirae; Uroviricota; Caudoviricetes; Caudovirales; Siphoviridae; unclassified Siphoviridae gi|31415828|ref|NP_852568.1| replication protein [Bacillus phage phBC6A52] 38.849	no blastn
1p5_4H	Faecalibacterium	18462	Siphoviridae sp. ctCfK20	Siphoviridae ctCfK20	Partial genome (putative)	ct2_faecali_1p5_4H20_vs01	NODE_20_length_18462_cov_16.606780	linear	2	Prodigal (meta)	Viruses; Duplodnaviria; Heunggongvirae; Uroviricota; Caudoviricetes; Caudovirales; Siphoviridae; unclassified Siphoviridae gi|28876155|ref|NP_795382.1| putative DNA polymerase III delta prime subunit [Streptococcus phage 315.1] 38.274	no blastn
1p5_4H	Faecalibacterium	14856	metagenomic plasmid sp. ct5Q425		Partial genome (putative)	ct2_faecali_1p5_4H25_vs01	NODE_25_length_14856_cov_31.658334	linear	4	Prodigal (meta)	cellular organisms; Bacteria; Terrabacteria group; Firmicutes; Bacilli; Lactobacillales; Streptococcaceae; Streptococcus gi|41057038|ref|NP_957520.1|putative primase/helicase (plasmid) [Streptococcus thermophilus] 30.500	no blastn
1p5_4H	Faecalibacterium	13313	metagenomic plasmid sp. ct8V229		Partial genome (putative)	ct2_faecali_1p5_4H29_vs01	NODE_29_length_13313_cov_113.361518	linear	2	Prodigal (meta)	cellular organisms; Bacteria; Proteobacteria; Alphaproteobacteria; Rhizobiales; Rhizobiaceae; Sinorhizobium/Ensifer group; Sinorhizobium gi|270208648|ref|YP_003329419.1|probable ABC transporter, ATP binding protein (plasmid) [Sinorhizobium meliloti] 50.000	no blastn
1p5_4H	Faecalibacterium	44625	Conjugative Transposon sp. ctJPh42		Partial genome (putative)	ct2_faecali_1p5_4H2_vs01	NODE_2_length_44625_cov_38.611398	linear	10	Prodigal (meta)	Conjugative Transposon	no blastn
1p5_4H	Faecalibacterium	9563	Siphoviridae sp. ctgiU46	Siphoviridae ctgiU46	Partial genome (putative)	ct2_faecali_1p5_4H46_vs01	NODE_46_length_9563_cov_6.451409	linear	4	Prodigal (meta)	Viruses; Duplodnaviria; Heunggongvirae; Uroviricota; Caudoviricetes; Caudovirales; Siphoviridae; unclassified Siphoviridae gi|1070101326|ref|YP_009285282.1| DNA replication protein [Bacillus phage PfEFR 5] 41.135	no blastn
1p5_4H	Faecalibacterium	6174	Conjugative Transposon sp. ctE2072		Partial genome (putative)	ct2_faecali_1p5_4H72_vs01	NODE_72_length_6174_cov_7.974179	linear	3	Prodigal (meta)	Conjugative Transposon	no blastn
1p5_8H	Faecalibacterium	12009	metagenomic plasmid sp. ctCuz16		Partial genome (putative)	ct2_faecali_1p5_8H16_vs01	NODE_16_length_12009_cov_43.691484	linear	2	Prodigal (meta)	cellular organisms; Bacteria; Terrabacteria group; Firmicutes; Bacilli; Lactobacillales; Streptococcaceae; Streptococcus gi|41057038|ref|NP_957520.1|putative primase/helicase (plasmid) [Streptococcus thermophilus] 30.500	no blastn
1p5_8H	Faecalibacterium	11443	Myoviridae sp. ctcls19	Myoviridae ctcls19	Partial genome (putative)	ct2_faecali_1p5_8H19_vs01	NODE_19_length_11443_cov_1695.153846	linear	2	Prodigal (meta)	Viruses; Duplodnaviria; Heunggongvirae; Uroviricota; Caudoviricetes; Caudovirales; Myoviridae; Rosemountvirus; Salmonella virus BP63 gi|1070621477|ref|YP_009302950.1| hypothetical protein BP63_31 [Salmonella phage BP63] 30.241	no blastn
2p1_11H	Faecalibacterium	25183	metagenomic plasmid sp. ctsWx31		Complete genome (putative)	ct2_faecali_2p1_11H31	NODE_31_length_25238_cov_642.502363	circular	0	PHANOTATE	cellular organisms; Bacteria; Terrabacteria group; Firmicutes; Bacilli; Lactobacillales; Streptococcaceae; Streptococcus gi|41057038|ref|NP_957520.1|putative primase/helicase (plasmid) [Streptococcus thermophilus] 30.500	no blastn
2p1_11H	Faecalibacterium	6902	Conjugative Transposon sp. ctJIO123		Partial genome (putative)	ct2_faecali_2p1_11H123_vs01	NODE_123_length_6902_cov_10.939243	linear	3	Prodigal (meta)	Conjugative Transposon	no blastn
2p1_11H	Faecalibacterium	3623	Siphoviridae sp. ctj4H190	Siphoviridae ctj4H190	Partial genome (putative)	ct2_faecali_2p1_11H190_vs01	NODE_190_length_3623_cov_45.107063	linear	2	Prodigal (meta)	Viruses; Duplodnaviria; Heunggongvirae; Uroviricota; Caudoviricetes; Caudovirales; Siphoviridae; unclassified Siphoviridae gi|208429857|ref|YP_002265410.1| large terminase [Clostridium phage phiCP39 O] 40.000	no blastn
2p1_11H	Faecalibacterium	33612	Caudovirales sp. ctmr219	Caudovirales ctmr219	Partial genome (putative)	ct2_faecali_2p1_11H19_vs01	NODE_19_length_33612_cov_373.885806	linear	5	Prodigal (meta)	Viruses; Duplodnaviria; Heunggongvirae; Uroviricota; Caudoviricetes; Caudovirales; Autographiviridae; Okabevirinae; Mguuvirus; Burkholderia virus JG068 gi|560186116|ref|YP_008853880.1| tail fiber assembly protein [Burkholderia phage JG068] 30.108	no blastn
2p1_11H	Faecalibacterium	3148	Unclassified virus sp. ct9Ti206		Partial genome (putative)	ct2_faecali_2p1_11H206_vs01	NODE_206_length_3148_cov_60.138700	linear	2	Prodigal (meta)	unclassified virus	no blastn
2p1_11H	Faecalibacterium	28319	metagenomic plasmid sp. ct7Xv23		Partial genome (putative)	ct2_faecali_2p1_11H23_vs01	NODE_23_length_28319_cov_356.508456	linear	4	Prodigal (meta)	cellular organisms; Bacteria; Proteobacteria; Alphaproteobacteria; Rhizobiales; Rhizobiaceae; Sinorhizobium/Ensifer group; Sinorhizobium gi|270208648|ref|YP_003329419.1|probable ABC transporter, ATP binding protein (plasmid) [Sinorhizobium meliloti] 50.000	no blastn
2p1_11H	Faecalibacterium	2340	genetic element sp. ctD9G249		Partial genome (putative)	ct2_faecali_2p1_11H249_vs01	NODE_249_length_2340_cov_904.903720	linear	1	Prodigal (meta)	No homologues found	no blastn
2p1_11H	Faecalibacterium	2285	metagenomic plasmid sp. ctRrs255		Partial genome (putative)	ct2_faecali_2p1_11H255_vs01	NODE_255_length_2285_cov_5.198655	linear	2	Prodigal (meta)	cellular organisms; Bacteria; Fusobacteria; Fusobacteriia; Fusobacteriales; Fusobacteriaceae; Fusobacterium gi|15426255|ref|NP_203540.1|Rep protein (plasmid) [Fusobacterium nucleatum] 35.079	no blastn
2p1_11H	Faecalibacterium	42011	Myoviridae sp. ctOCV18	Myoviridae ctOCV18	Partial genome (putative)	ct2_faecali_2p1_11H8_vs01	NODE_8_length_42011_cov_25.590142	linear	2	Prodigal (meta)	Viruses; Duplodnaviria; Heunggongvirae; Uroviricota; Caudoviricetes; Caudovirales; Myoviridae; unclassified Myoviridae gi|526118330|ref|YP_008240327.1| Gp7 [Thermus phage phi OH2] 41.392	no blastn
2p1_9A	Faecalibacterium	17440	metagenomic plasmid sp. ctVK411		Partial genome (putative)	ct2_faecali_2p1_9A11_vs01	NODE_11_length_17440_cov_297.284671	linear	3	Prodigal (meta)	cellular organisms; Bacteria; Proteobacteria; Alphaproteobacteria; Sphingomonadales; Sphingomonadaceae; Novosphingobium gi|10956839|ref|NP_049059.1|pyruvate phosphate dikinase (plasmid) [Novosphingobium aromaticivorans] 54.176	no blastn
2p1_9A	Faecalibacterium	2075	Siphoviridae sp. ctBNA121	Siphoviridae ctBNA121	Partial genome (putative)	ct2_faecali_2p1_9A121_vs01	NODE_121_length_2075_cov_23.661881	linear	1	Prodigal (meta)	Viruses; Duplodnaviria; Heunggongvirae; Uroviricota; Caudoviricetes; Caudovirales; Siphoviridae; unclassified Siphoviridae gi|157311152|ref|YP_001469197.1| primase [Streptococcus phage P9] 28.682	no blastn
2p1_9A	Faecalibacterium	1579	Siphoviridae sp. ctnFj143	Siphoviridae ctnFj143	Partial genome (putative)	ct2_faecali_2p1_9A143_vs01	NODE_143_length_1579_cov_4.473097	linear	1	Prodigal (meta)	Viruses; Duplodnaviria; Heunggongvirae; Uroviricota; Caudoviricetes; Caudovirales; Siphoviridae; unclassified Siphoviridae gi|31415828|ref|NP_852568.1| replication protein [Bacillus phage phBC6A52] 39.860	no blastn
2p1_9A	Faecalibacterium	15904	Siphoviridae sp. ctMuW14	Siphoviridae ctMuW14	Partial genome (putative)	ct2_faecali_2p1_9A14_vs01	NODE_14_length_15904_cov_286.476623	linear	2	Prodigal (meta)	Viruses; Duplodnaviria; Heunggongvirae; Uroviricota; Caudoviricetes; Caudovirales; Siphoviridae; unclassified Siphoviridae gi|31415828|ref|NP_852568.1| replication protein [Bacillus phage phBC6A52] 39.568	no blastn
2p1_9A	Faecalibacterium	9302	Conjugative Transposon sp. ctPS835		Partial genome (putative)	ct2_faecali_2p1_9A35_vs01	NODE_35_length_9302_cov_13.775387	linear	2	Prodigal (meta)	Conjugative Transposon	no blastn
2p1_9A	Faecalibacterium	5170	Siphoviridae sp. ctxjq59	Siphoviridae ctxjq59	Partial genome (putative)	ct2_faecali_2p1_9A59_vs01	NODE_59_length_5170_cov_6.007625	linear	1	Prodigal (meta)	Viruses; Duplodnaviria; Heunggongvirae; Uroviricota; Caudoviricetes; Caudovirales; Siphoviridae; Nickievirus; unclassified Nickievirus gi|410491416|ref|YP_006906638.1| putative Ig like domain containing protein [Salmonella phage SSU5] 30.534	no blastn
2p1_9A	Faecalibacterium	5029	Siphoviridae sp. ctaO162	Siphoviridae ctaO162	Partial genome (putative)	ct2_faecali_2p1_9A62_vs01	NODE_62_length_5029_cov_1525.816848	linear	2	Prodigal (meta)	Viruses; Duplodnaviria; Heunggongvirae; Uroviricota; Caudoviricetes; Caudovirales; Siphoviridae; unclassified Siphoviridae gi|981220898|ref|YP_009221649.1| Integrase [Clostridium phage phiCD211] 24.764	no blastn
2p1_9A	Faecalibacterium	3532	Myoviridae sp. ctb2z80	Myoviridae ctb2z80	Partial genome (putative)	ct2_faecali_2p1_9A80_vs01	NODE_80_length_3532_cov_32.916643	linear	0	Prodigal (meta)	Viruses; Duplodnaviria; Heunggongvirae; Uroviricota; Caudoviricetes; Caudovirales; Myoviridae; unclassified Myoviridae gi|327198566|ref|YP_004327310.1| hypothetical protein ErPhphiEt88_gp07 [Erwinia phage phiEt88] 46.821	no blastn
2p1_9C	Faecalibacterium	3034	circular genetic element sp. ctASI58		Complete genome (putative)	ct2_faecali_2p1_9C58	NODE_58_length_3084_cov_110.074282	circular	0	Prodigal (meta)	No homologues found	no blastn
2p1_9C	Faecalibacterium	32360	Conjugative Transposon sp. ctYxM11		Partial genome (putative)	ct2_faecali_2p1_9C11_vs01	NODE_11_length_32360_cov_456.020802	linear	5	Prodigal (meta)	Conjugative Transposon	no blastn
2p1_9C	Faecalibacterium	23218	Conjugative Transposon sp. ctD3613		Partial genome (putative)	ct2_faecali_2p1_9C13_vs01	NODE_13_length_23218_cov_13.266287	linear	8	Prodigal (meta)	Conjugative Transposon	no blastn
2p1_9C	Faecalibacterium	4276	Siphoviridae sp. ctL7v43	Siphoviridae ctL7v43	Partial genome (putative)	ct2_faecali_2p1_9C43_vs01	NODE_43_length_4276_cov_15.713338	linear	3	Prodigal (meta)	Viruses; Duplodnaviria; Heunggongvirae; Uroviricota; Caudoviricetes; Caudovirales; Siphoviridae; unclassified Siphoviridae gi|414090223|ref|YP_006990340.1| hypothetical protein phiNJ2_0021 [Streptococcus phage phiNJ2] 41.549	no blastn
2p1_9C	Faecalibacterium	2385	Siphoviridae sp. ctEI070	Siphoviridae ctEI070	Partial genome (putative)	ct2_faecali_2p1_9C70_vs01	NODE_70_length_2385_cov_274.288841	linear	1	Prodigal (meta)	Viruses; Duplodnaviria; Heunggongvirae; Uroviricota; Caudoviricetes; Caudovirales; Siphoviridae; unclassified Siphoviridae gi|31415828|ref|NP_852568.1| replication protein [Bacillus phage phBC6A52] 34.314	no blastn
2p1_9C	Faecalibacterium	2343	Siphoviridae sp. ctghI72	Siphoviridae ctghI72	Partial genome (putative)	ct2_faecali_2p1_9C72_vs01	NODE_72_length_2343_cov_3.919580	linear	0	Prodigal (meta)	Viruses; Duplodnaviria; Heunggongvirae; Uroviricota; Caudoviricetes; Caudovirales; Siphoviridae; unclassified Siphoviridae gi|208429857|ref|YP_002265410.1| large terminase [Clostridium phage phiCP39 O] 40.244	no blastn
2p1_9C	Faecalibacterium	38820	metagenomic plasmid sp. ctCQf98		Partial genome (putative)	ct2_faecali_2p1_9C8_vs01	NODE_8_length_38820_cov_124.579002	linear	5	Prodigal (meta)	cellular organisms; Bacteria; Proteobacteria; Betaproteobacteria; Burkholderiales; Burkholderiaceae; Ralstonia; Ralstonia solanacearum gi|300697400|ref|YP_003748061.1|Elongation factor G 1 (EF G 1) (plasmid) [Ralstonia solanacearum CFBP2957] 42.257	no blastn
2p1_9C	Faecalibacterium	38531	Myoviridae sp. ct6PB99	Myoviridae ct6PB99	Partial genome (putative)	ct2_faecali_2p1_9C9_vs01	NODE_9_length_38531_cov_20.916727	linear	6	Prodigal (meta)	Viruses; Duplodnaviria; Heunggongvirae; Uroviricota; Caudoviricetes; Caudovirales; Myoviridae; Rosemountvirus; Salmonella virus BP63 gi|1070621477|ref|YP_009302950.1| hypothetical protein BP63_31 [Salmonella phage BP63] 30.241	no blastn
2p1_9H	Faecalibacterium	2670	metagenomic plasmid sp. ctFiS149		Complete genome (putative)	ct2_faecali_2p1_9H149	NODE_149_length_2725_cov_37.079775	circular	0	PHANOTATE	cellular organisms; Bacteria; Proteobacteria; Gammaproteobacteria; Enterobacterales; Enterobacteriaceae; Salmonella; Salmonella enterica; Salmonella enterica subsp. enterica gi|302122899|ref|YP_003795712.1|putative plasmid replication protein RepA (plasmid) [Salmonella enterica subsp. enterica serovar Enteritidis] 48.201	no blastn
2p1_9H	Faecalibacterium	4055	circular genetic element sp. ctPvC119		Complete genome (putative)	ct2_faecali_2p1_9H119	NODE_119_length_4112_cov_25.516145	circular	0	Prodigal (meta)	No homologues found	no blastn
2p1_9H	Faecalibacterium	4576	Myoviridae sp. ctX6F112	Myoviridae ctX6F112	Partial genome (putative)	ct2_faecali_2p1_9H112_vs01	NODE_112_length_4576_cov_2613.891175	linear	1	Prodigal (meta)	Viruses; Duplodnaviria; Heunggongvirae; Uroviricota; Caudoviricetes; Caudovirales; Myoviridae; Rosemountvirus; Salmonella virus BP63 gi|1070621477|ref|YP_009302950.1| hypothetical protein BP63_31 [Salmonella phage BP63] 30.241	no blastn
2p1_9H	Faecalibacterium	28170	metagenomic plasmid sp. ctjKS17		Partial genome (putative)	ct2_faecali_2p1_9H17_vs01	NODE_17_length_28170_cov_231.526089	linear	2	Prodigal (meta)	cellular organisms; Bacteria; Proteobacteria; Alphaproteobacteria; Rhizobiales; Rhizobiaceae; Sinorhizobium/Ensifer group; Sinorhizobium; Sinorhizobium fredii group; Sinorhizobium fredii gi|227819600|ref|YP_002823571.1|4 aminobutyrate aminotransferase (plasmid) [Sinorhizobium fredii NGR234] 35.369	no blastn
2p1_9H	Faecalibacterium	151313	Siphoviridae sp. ctNmR91	Siphoviridae ctNmR91	Partial genome (putative)	ct2_faecali_2p1_9H1_vs01	NODE_1_length_151313_cov_213.597020	linear	13	Prodigal (meta)	Viruses; Duplodnaviria; Heunggongvirae; Uroviricota; Caudoviricetes; Caudovirales; Siphoviridae; Timquatrovirus; unclassified Timquatrovirus gi|971762540|ref|YP_009215672.1| DNA primase [Mycobacterium phage Cheetobro] 23.970	no blastn
2p1_9H	Faecalibacterium	74884	Conjugative Transposon sp. ctnjx92		Partial genome (putative)	ct2_faecali_2p1_9H2_vs01	NODE_2_length_74884_cov_56.784161	linear	9	Prodigal (meta)	Conjugative Transposon	no blastn
2p1_9H	Faecalibacterium	15002	Conjugative Transposon sp. ct7YS38		Partial genome (putative)	ct2_faecali_2p1_9H38_vs01	NODE_38_length_15002_cov_30.314779	linear	2	Prodigal (meta)	Conjugative Transposon	no blastn
2p1_9H	Faecalibacterium	9446	CRESS virus sp. ctOUm69	CRESS virus ctOUm69	Partial genome (putative)	ct2_faecali_2p1_9H69_vs01	NODE_69_length_9446_cov_21.324992	linear	4	Prodigal (meta)	Viruses; Monodnaviria; Shotokuvirae; Cressdnaviricota; Arfiviricetes; Cirlivirales; Circoviridae; unclassified Circoviridae gi|765702643|ref|YP_009126903.1| replication associated protein [Avon Heathcote Estuary associated circular virus 12] 33.968	no blastn
2p1_9H	Faecalibacterium	5468	Siphoviridae sp. ct0mD94	Siphoviridae ct0mD94	Partial genome (putative)	ct2_faecali_2p1_9H94_vs01	NODE_94_length_5468_cov_7.250878	linear	2	Prodigal (meta)	Viruses; Duplodnaviria; Heunggongvirae; Uroviricota; Caudoviricetes; Caudovirales; Siphoviridae; unclassified Siphoviridae gi|966201536|ref|YP_009191724.1| putative structural protein [Streptococcus phage T12] 27.646	no blastn
3p2_2D	Faecalibacterium	6340	Siphoviridae sp. cty6b117	Siphoviridae cty6b117	Partial genome (putative)	ct2_faecali_3p2_2D117_vs01	NODE_117_length_6340_cov_7.434527	linear	1	Prodigal (meta)	Viruses; Duplodnaviria; Heunggongvirae; Uroviricota; Caudoviricetes; Caudovirales; Siphoviridae; unclassified Siphoviridae gi|28876155|ref|NP_795382.1| putative DNA polymerase III delta prime subunit [Streptococcus phage 315.1] 38.274	no blastn
3p2_2D	Faecalibacterium	32203	metagenomic plasmid sp. ctgMH12		Partial genome (putative)	ct2_faecali_3p2_2D12_vs01	NODE_12_length_32203_cov_842.281977	linear	4	Prodigal (meta)	cellular organisms; Bacteria; Terrabacteria group; Firmicutes; Bacilli; Bacillales; Staphylococcaceae; Staphylococcus gi|38257113|ref|NP_940775.1|NukF (plasmid) [Staphylococcus warneri] 58.371	no blastn
3p2_2D	Faecalibacterium	5103	metagenomic plasmid sp. ctHpA146		Partial genome (putative)	ct2_faecali_3p2_2D146_vs01	NODE_146_length_5103_cov_37.570325	linear	0	Prodigal (meta)	cellular organisms; Bacteria; Terrabacteria group; Actinobacteria; Actinomycetia; Corynebacteriales; Nocardiaceae; Rhodococcus; Rhodococcus fascians gi|482881512|ref|YP_007878694.1|putative argininosuccinate synthase (plasmid) [Rhodococcus fascians D188] 43.112	no blastn
3p2_2D	Faecalibacterium	3623	Siphoviridae sp. ct4VI202	Siphoviridae ct4VI202	Partial genome (putative)	ct2_faecali_3p2_2D202_vs01	NODE_202_length_3623_cov_25.341087	linear	2	Prodigal (meta)	Viruses; Duplodnaviria; Heunggongvirae; Uroviricota; Caudoviricetes; Caudovirales; Siphoviridae; unclassified Siphoviridae gi|208429857|ref|YP_002265410.1| large terminase [Clostridium phage phiCP39 O] 40.000	no blastn
3p2_2D	Faecalibacterium	3142	Unclassified virus sp. ct6PL221		Partial genome (putative)	ct2_faecali_3p2_2D221_vs01	NODE_221_length_3142_cov_39.527373	linear	2	Prodigal (meta)	unclassified virus	no blastn
3p2_2D	Faecalibacterium	2385	Siphoviridae sp. ctFq2250	Siphoviridae ctFq2250	Partial genome (putative)	ct2_faecali_3p2_2D250_vs01	NODE_250_length_2385_cov_269.566524	linear	1	Prodigal (meta)	Viruses; Duplodnaviria; Heunggongvirae; Uroviricota; Caudoviricetes; Caudovirales; Siphoviridae; unclassified Siphoviridae gi|31415828|ref|NP_852568.1| replication protein [Bacillus phage phBC6A52] 34.314	no blastn
3p2_2D	Faecalibacterium	102944	Unclassified virus sp. ctwoj22		Partial genome (putative)	ct2_faecali_3p2_2D2_vs01	NODE_2_length_102944_cov_895.487691	linear	13	Prodigal (meta)	unclassified virus	no blastn
3p2_2D	Faecalibacterium	14981	Conjugative Transposon sp. ctA1a38		Partial genome (putative)	ct2_faecali_3p2_2D38_vs01	NODE_38_length_14981_cov_283.150610	linear	4	Prodigal (meta)	Conjugative Transposon	no blastn
3p2_2D	Faecalibacterium	50866	Conjugative Transposon sp. ctNLt24		Partial genome (putative)	ct2_faecali_3p2_2D4_vs01	NODE_4_length_50866_cov_163.593375	linear	11	Prodigal (meta)	Conjugative Transposon	no blastn
3p2_2D	Faecalibacterium	13140	Siphoviridae sp. ctoFI50	Siphoviridae ctoFI50	Partial genome (putative)	ct2_faecali_3p2_2D50_vs01	NODE_50_length_13140_cov_36.069622	linear	1	Prodigal (meta)	Viruses; Duplodnaviria; Heunggongvirae; Uroviricota; Caudoviricetes; Caudovirales; Siphoviridae; unclassified Siphoviridae gi|514231201|ref|YP_008129879.1| tail tape measure protein [Paenibacillus phage PG1] 29.595	no blastn
3p2_2D	Faecalibacterium	10786	Myoviridae sp. ctICD69	Myoviridae ctICD69	Partial genome (putative)	ct2_faecali_3p2_2D69_vs01	NODE_69_length_10786_cov_6.847079	linear	2	Prodigal (meta)	Viruses; Duplodnaviria; Heunggongvirae; Uroviricota; Caudoviricetes; Caudovirales; Myoviridae; unclassified Myoviridae gi|526118330|ref|YP_008240327.1| Gp7 [Thermus phage phi OH2] 41.392	no blastn
3p2_2D	Faecalibacterium	10737	Siphoviridae sp. ct6dr72	Siphoviridae ct6dr72	Partial genome (putative)	ct2_faecali_3p2_2D72_vs01	NODE_72_length_10737_cov_112.772515	linear	5	Prodigal (meta)	Viruses; Duplodnaviria; Heunggongvirae; Uroviricota; Caudoviricetes; Caudovirales; Siphoviridae; unclassified Siphoviridae gi|1070101326|ref|YP_009285282.1| DNA replication protein [Bacillus phage PfEFR 5] 40.426	no blastn
3p2_2D	Faecalibacterium	9713	CRESS virus sp. ct3rX79	CRESS virus ct3rX79	Partial genome (putative)	ct2_faecali_3p2_2D79_vs01	NODE_79_length_9713_cov_33.975047	linear	4	Prodigal (meta)	Viruses; Monodnaviria; Shotokuvirae; Cressdnaviricota; Arfiviricetes; Cirlivirales; Circoviridae; unclassified Circoviridae gi|765702643|ref|YP_009126903.1| replication associated protein [Avon Heathcote Estuary associated circular virus 12] 33.968	no blastn
3p2_2D	Faecalibacterium	41148	Unclassified virus sp. ctRSZ27		Partial genome (putative)	ct2_faecali_3p2_2D7_vs01	NODE_7_length_41148_cov_87.484389	linear	5	Prodigal (meta)	unclassified virus	no blastn
3p2_2G	Faecalibacterium	2145	metagenomic plasmid sp. ctqKL83		Complete genome (putative)	ct2_faecali_3p2_2G83	NODE_83_length_2190_cov_428.152693	circular	0	PHANOTATE	cellular organisms; Bacteria; Proteobacteria; Alphaproteobacteria; Rhizobiales; Rhizobiaceae; Sinorhizobium/Ensifer group; Sinorhizobium; Sinorhizobium fredii group; Sinorhizobium fredii gi|227818704|ref|YP_002822675.1|SpeB Arginase/agmatinase/formimionoglutamate hydrolase SpeB (plasmid) [Sinorhizobium fredii NGR234] 31.818	no blastn
3p2_2G	Faecalibacterium	25183	metagenomic plasmid sp. ctiqh28		Complete genome (putative)	ct2_faecali_3p2_2G8	NODE_8_length_25238_cov_86.035222	circular	0	PHANOTATE	cellular organisms; Bacteria; Terrabacteria group; Firmicutes; Bacilli; Lactobacillales; Streptococcaceae; Streptococcus gi|41057038|ref|NP_957520.1|putative primase/helicase (plasmid) [Streptococcus thermophilus] 30.500	no blastn
3p2_2G	Faecalibacterium	19643	Siphoviridae sp. ctuac11	Siphoviridae ctuac11	Partial genome (putative)	ct2_faecali_3p2_2G11_vs01	NODE_11_length_19643_cov_18.383653	linear	7	Prodigal (meta)	Viruses; Duplodnaviria; Heunggongvirae; Uroviricota; Caudoviricetes; Caudovirales; Siphoviridae; unclassified Siphoviridae gi|1070101326|ref|YP_009285282.1| DNA replication protein [Bacillus phage PfEFR 5] 42.029	no blastn
3p2_2G	Faecalibacterium	32749	Conjugative Transposon sp. ctac123		Partial genome (putative)	ct2_faecali_3p2_2G3_vs01	NODE_3_length_32749_cov_40.279715	linear	5	Prodigal (meta)	Conjugative Transposon	no blastn
3p2_2G	Faecalibacterium	3158	Podoviridae sp. ctvCk59	Podoviridae ctvCk59	Partial genome (putative)	ct2_faecali_3p2_2G59_vs01	NODE_59_length_3158_cov_3.994521	linear	1	Prodigal (meta)	Viruses; Duplodnaviria; Heunggongvirae; Uroviricota; Caudoviricetes; Caudovirales; Podoviridae; Jwalphavirus; Achromobacter virus Axp3 gi|971821321|ref|YP_009208670.1| kappa carrageenase precursor [Achromobacter phage phiAxp 3] 38.235	no blastn
3p2_2G	Faecalibacterium	28119	Siphoviridae sp. ctoq925	Siphoviridae ctoq925	Partial genome (putative)	ct2_faecali_3p2_2G5_vs01	NODE_5_length_28119_cov_23.029112	linear	2	Prodigal (meta)	Viruses; Duplodnaviria; Heunggongvirae; Uroviricota; Caudoviricetes; Caudovirales; Siphoviridae; Nickievirus; unclassified Nickievirus gi|410491416|ref|YP_006906638.1| putative Ig like domain containing protein [Salmonella phage SSU5] 34.066	no blastn
3p2_2G	Faecalibacterium	1867	Siphoviridae sp. ctuKz93	Siphoviridae ctuKz93	Partial genome (putative)	ct2_faecali_3p2_2G93_vs01	NODE_93_length_1867_cov_3.647351	linear	1	Prodigal (meta)	Viruses; Duplodnaviria; Heunggongvirae; Uroviricota; Caudoviricetes; Caudovirales; Siphoviridae; unclassified Siphoviridae gi|31415828|ref|NP_852568.1| replication protein [Bacillus phage phBC6A52] 37.226	no blastn
3p2_4G	Faecalibacterium	32203	metagenomic plasmid sp. ctrT841		Partial genome (putative)	ct2_faecali_3p2_4G1_vs01	NODE_1_length_32203_cov_203.743188	linear	4	Prodigal (meta)	cellular organisms; Bacteria; Terrabacteria group; Firmicutes; Bacilli; Bacillales; Staphylococcaceae; Staphylococcus gi|38257113|ref|NP_940775.1|NukF (plasmid) [Staphylococcus warneri] 58.371	no blastn
3p2_4G	Faecalibacterium	27589	Conjugative Transposon sp. ctytH42		Partial genome (putative)	ct2_faecali_3p2_4G2_vs01	NODE_2_length_27589_cov_60.847425	linear	7	Prodigal (meta)	Conjugative Transposon	no blastn
3p2_4G	Faecalibacterium	26962	Siphoviridae sp. ctL0G43	Siphoviridae ctL0G43	Partial genome (putative)	ct2_faecali_3p2_4G3_vs01	NODE_3_length_26962_cov_35.353886	linear	3	Prodigal (meta)	Viruses; Duplodnaviria; Heunggongvirae; Uroviricota; Caudoviricetes; Caudovirales; Siphoviridae; Nickievirus; unclassified Nickievirus gi|410491416|ref|YP_006906638.1| putative Ig like domain containing protein [Salmonella phage SSU5] 34.066	no blastn
3p2_4G	Faecalibacterium	23813	CRESS virus sp. ct58b45	CRESS virus ct58b45	Partial genome (putative)	ct2_faecali_3p2_4G5_vs01	NODE_5_length_23813_cov_44.262817	linear	5	Prodigal (meta)	Viruses; Monodnaviria; Shotokuvirae; Cressdnaviricota; Arfiviricetes; Cirlivirales; Circoviridae; unclassified Circoviridae gi|765702643|ref|YP_009126903.1| replication associated protein [Avon Heathcote Estuary associated circular virus 12] 33.968	no blastn
3p2_4G	Faecalibacterium	3148	Unclassified virus sp. ctsya74		Partial genome (putative)	ct2_faecali_3p2_4G74_vs01	NODE_74_length_3148_cov_7.721629	linear	2	Prodigal (meta)	unclassified virus	no blastn
3p2_4H	Faecalibacterium	1744	metagenomic plasmid sp. ctLVC155		Complete genome (putative)	ct2_faecali_3p2_4H155	NODE_155_length_1870_cov_5.224793	circular	0	PHANOTATE	cellular organisms; Bacteria; Proteobacteria; Betaproteobacteria; Burkholderiales; Burkholderiaceae; Ralstonia; Ralstonia solanacearum gi|300697630|ref|YP_003748291.1|permease and ATP binding protein of yersiniabactin iron ABC transporter (plasmid) [Ralstonia solanacearum CFBP2957] 42.767	no blastn
3p2_4H	Faecalibacterium	22564	Conjugative Transposon sp. ctQTN23		Partial genome (putative)	ct2_faecali_3p2_4H23_vs01	NODE_23_length_22564_cov_18.201919	linear	10	Prodigal (meta)	Conjugative Transposon	no blastn
3p2_4H	Faecalibacterium	16841	Siphoviridae sp. ct46O36	Siphoviridae ct46O36	Partial genome (putative)	ct2_faecali_3p2_4H36_vs01	NODE_36_length_16841_cov_1099.547361	linear	11	Prodigal (meta)	Viruses; Duplodnaviria; Heunggongvirae; Uroviricota; Caudoviricetes; Caudovirales; Siphoviridae; unclassified Siphoviridae gi|148747730|ref|YP_001285809.1| putative portal protein [Geobacillus virus E2] 56.608	no blastn
3p2_4H	Faecalibacterium	43323	Unclassified virus sp. ctsJB44		Partial genome (putative)	ct2_faecali_3p2_4H4_vs01	NODE_4_length_43323_cov_145.785685	linear	12	Prodigal (meta)	unclassified virus	no blastn
3p2_4H	Faecalibacterium	10266	Herelleviridae sp. ctr3t62	Herelleviridae ctr3t62	Partial genome (putative)	ct2_faecali_3p2_4H62_vs01	NODE_62_length_10266_cov_26.119675	linear	3	Prodigal (meta)	Viruses; Duplodnaviria; Heunggongvirae; Uroviricota; Caudoviricetes; Caudovirales; Herelleviridae; Brockvirinae; Schiekvirus; Enterococcus virus EFDG1 gi|1479562926|ref|YP_009513918.1| major tail protein [Enterococcus phage EFDG1] 33.184	no blastn
3p2_4H	Faecalibacterium	8164	Siphoviridae sp. ctQgt71	Siphoviridae ctQgt71	Partial genome (putative)	ct2_faecali_3p2_4H71_vs01	NODE_71_length_8164_cov_22.051709	linear	2	Prodigal (meta)	Viruses; Duplodnaviria; Heunggongvirae; Uroviricota; Caudoviricetes; Caudovirales; Siphoviridae; Tigunavirus gi|410491913|ref|YP_006907181.1| putative major capsid [Streptomyces virus TG1] 32.353	no blastn
3p2_4H	Faecalibacterium	6580	genetic element sp. ct5LP82		Partial genome (putative)	ct2_faecali_3p2_4H82_vs01	NODE_82_length_6580_cov_170.227586	linear	0	Prodigal (meta)	No homologues found	no blastn
3p2_6A	Faecalibacterium	18013	metagenomic plasmid sp. ctKJJ13		Partial genome (putative)	ct2_faecali_3p2_6A13_vs01	NODE_13_length_18013_cov_36.584642	linear	3	Prodigal (meta)	cellular organisms; Bacteria; Proteobacteria; Alphaproteobacteria; Rhizobiales; Rhizobiaceae; Sinorhizobium/Ensifer group; Sinorhizobium gi|270208648|ref|YP_003329419.1|probable ABC transporter, ATP binding protein (plasmid) [Sinorhizobium meliloti] 50.000	no blastn
3p2_6A	Faecalibacterium	93677	Unclassified virus sp. ctaxY61		Partial genome (putative)	ct2_faecali_3p2_6A1_vs01	NODE_1_length_93677_cov_130.544915	linear	13	Prodigal (meta)	unclassified virus	no blastn
3p2_6A	Faecalibacterium	2695	Siphoviridae sp. ctGHl54	Siphoviridae ctGHl54	Partial genome (putative)	ct2_faecali_3p2_6A54_vs01	NODE_54_length_2695_cov_3.610227	linear	1	Prodigal (meta)	Viruses; Duplodnaviria; Heunggongvirae; Uroviricota; Caudoviricetes; Caudovirales; Siphoviridae; unclassified Siphoviridae gi|1070101326|ref|YP_009285282.1| DNA replication protein [Bacillus phage PfEFR 5] 42.029	no blastn
3p2_9B	Faecalibacterium	24321	Siphoviridae sp. ctAzc11	Siphoviridae ctAzc11	Partial genome (putative)	ct2_faecali_3p2_9B11_vs01	NODE_11_length_24321_cov_40.917292	linear	2	Prodigal (meta)	Viruses; Duplodnaviria; Heunggongvirae; Uroviricota; Caudoviricetes; Caudovirales; Siphoviridae; unclassified Siphoviridae gi|28876155|ref|NP_795382.1| putative DNA polymerase III delta prime subunit [Streptococcus phage 315.1] 38.274	no blastn
3p2_9B	Faecalibacterium	72558	Conjugative Transposon sp. ctNQk91		Partial genome (putative)	ct2_faecali_3p2_9B1_vs01	NODE_1_length_72558_cov_150.999435	linear	15	Prodigal (meta)	Conjugative Transposon	no blastn
3p2_9B	Faecalibacterium	12120	Myoviridae sp. ctwnY29	Myoviridae ctwnY29	Partial genome (putative)	ct2_faecali_3p2_9B29_vs01	NODE_29_length_12120_cov_56.051886	linear	3	Prodigal (meta)	Viruses; Duplodnaviria; Heunggongvirae; Uroviricota; Caudoviricetes; Caudovirales; Myoviridae; unclassified Myoviridae gi|985757806|ref|YP_009223181.1| Ser recombinase [Bacillus phage BM5] 30.800	no blastn
3p2_9B	Faecalibacterium	51790	Unclassified virus sp. ctJ7893		Partial genome (putative)	ct2_faecali_3p2_9B3_vs01	NODE_3_length_51790_cov_688.421475	linear	11	Prodigal (meta)	unclassified virus	no blastn
3p2_9B	Faecalibacterium	9153	Myoviridae sp. ct5XD45	Myoviridae ct5XD45	Partial genome (putative)	ct2_faecali_3p2_9B45_vs01	NODE_45_length_9153_cov_6.704880	linear	2	Prodigal (meta)	Viruses; Duplodnaviria; Heunggongvirae; Uroviricota; Caudoviricetes; Caudovirales; Myoviridae; unclassified Myoviridae gi|526118330|ref|YP_008240327.1| Gp7 [Thermus phage phi OH2] 41.392	no blastn
3p2_9F	Faecalibacterium	1877	Siphoviridae sp. ctoc0109	Siphoviridae ctoc0109	Partial genome (putative)	ct2_faecali_3p2_9F109_vs01	NODE_109_length_1877_cov_3.277168	linear	1	Prodigal (meta)	Viruses; Duplodnaviria; Heunggongvirae; Uroviricota; Caudoviricetes; Caudovirales; Siphoviridae; unclassified Siphoviridae gi|966199025|ref|YP_009188853.1| capsid and scaffold protein [Enterococcus phage vB_EfaS_IME197] 34.615	no blastn
3p2_9F	Faecalibacterium	39017	Conjugative Transposon sp. cthuy15		Partial genome (putative)	ct2_faecali_3p2_9F15_vs01	NODE_15_length_39017_cov_89.845875	linear	2	Prodigal (meta)	Conjugative Transposon	no blastn
3p2_9F	Faecalibacterium	26054	metagenomic plasmid sp. ct3Vk18		Partial genome (putative)	ct2_faecali_3p2_9F18_vs01	NODE_18_length_26054_cov_21.888919	linear	3	Prodigal (meta)	cellular organisms; Bacteria; Proteobacteria; Betaproteobacteria; Burkholderiales; Burkholderiaceae; Ralstonia; Ralstonia solanacearum gi|300697709|ref|YP_003748370.1|fused trehalose(maltose) specific PTS enzyme: IIB component; IIC component PTS system sucrose specific EIIBC component (EIIBC Scr) (EII Scr) (plasmid) [Ralstonia solanacearum CFBP2957] 34.930	no blastn
3p2_9F	Faecalibacterium	22035	Siphoviridae sp. cto7r23	Siphoviridae cto7r23	Partial genome (putative)	ct2_faecali_3p2_9F23_vs01	NODE_23_length_22035_cov_14.713876	linear	6	Prodigal (meta)	Viruses; Duplodnaviria; Heunggongvirae; Uroviricota; Caudoviricetes; Caudovirales; Siphoviridae; Brussowvirus gi|66391778|ref|YP_238502.1| tail protein [Streptococcus virus 2972] 42.045	no blastn
3p2_9F	Faecalibacterium	10392	Siphoviridae sp. ctB6O44	Siphoviridae ctB6O44	Partial genome (putative)	ct2_faecali_3p2_9F44_vs01	NODE_44_length_10392_cov_332.190390	linear	5	Prodigal (meta)	Viruses; Duplodnaviria; Heunggongvirae; Uroviricota; Caudoviricetes; Caudovirales; Siphoviridae; unclassified Siphoviridae gi|31415828|ref|NP_852568.1| replication protein [Bacillus phage phBC6A52] 37.226	no blastn
3p2_9F	Faecalibacterium	62516	metagenomic plasmid sp. ctuxG95		Partial genome (putative)	ct2_faecali_3p2_9F5_vs01	NODE_5_length_62516_cov_216.322841	linear	3	Prodigal (meta)	cellular organisms; Bacteria; Terrabacteria group; Firmicutes; Bacilli; Lactobacillales; Streptococcaceae; Streptococcus gi|41057038|ref|NP_957520.1|putative primase/helicase (plasmid) [Streptococcus thermophilus] 28.771	no blastn
3p2_9F	Faecalibacterium	5438	Myoviridae sp. ctP0363	Myoviridae ctP0363	Partial genome (putative)	ct2_faecali_3p2_9F63_vs01	NODE_63_length_5438_cov_13.228683	linear	0	Prodigal (meta)	Viruses; Duplodnaviria; Heunggongvirae; Uroviricota; Caudoviricetes; Caudovirales; Myoviridae; Phikzvirus; unclassified Phikzvirus gi|971764242|ref|YP_009217244.1| tail sheath protein [Pseudomonas phage PhiPA3] 53.968	no blastn
3p2_9F	Faecalibacterium	3315	Siphoviridae sp. ctkhI76	Siphoviridae ctkhI76	Partial genome (putative)	ct2_faecali_3p2_9F76_vs01	NODE_76_length_3315_cov_24.774777	linear	1	Prodigal (meta)	Viruses; Duplodnaviria; Heunggongvirae; Uroviricota; Caudoviricetes; Caudovirales; Siphoviridae; Nymbaxtervirinae; Nymphadoravirus; Gordonia virus Zirinka gi|1070104591|ref|YP_009289662.1| terminase large subunit [Gordonia phage Zirinka] 37.831	no blastn
5p5_10B	Faecalibacterium	2239	Siphoviridae sp. ctKA1109	Siphoviridae ctKA1109	Partial genome (putative)	ct2_faecali_5p5_10B109_vs01	NODE_109_length_2239_cov_3.958333	linear	1	Prodigal (meta)	Viruses; Duplodnaviria; Heunggongvirae; Uroviricota; Caudoviricetes; Caudovirales; Siphoviridae; unclassified Siphoviridae gi|31415828|ref|NP_852568.1| replication protein [Bacillus phage phBC6A52] 37.226	no blastn
5p5_10B	Faecalibacterium	16967	CRESS virus sp. ctQNp13	CRESS virus ctQNp13	Partial genome (putative)	ct2_faecali_5p5_10B13_vs01	NODE_13_length_16967_cov_45.550260	linear	5	Prodigal (meta)	Viruses; Monodnaviria; Shotokuvirae; Cressdnaviricota; Arfiviricetes; Cirlivirales; Circoviridae; unclassified Circoviridae gi|765702643|ref|YP_009126903.1| replication associated protein [Avon Heathcote Estuary associated circular virus 12] 33.968	no blastn
5p5_10B	Faecalibacterium	15813	metagenomic plasmid sp. ctksH18		Partial genome (putative)	ct2_faecali_5p5_10B18_vs01	NODE_18_length_15813_cov_2679.560731	linear	3	Prodigal (meta)	cellular organisms; Bacteria; Proteobacteria; Alphaproteobacteria; Rhizobiales; Rhizobiaceae; Sinorhizobium/Ensifer group; Sinorhizobium gi|270208648|ref|YP_003329419.1|probable ABC transporter, ATP binding protein (plasmid) [Sinorhizobium meliloti] 50.000	no blastn
5p5_10B	Faecalibacterium	8714	Siphoviridae sp. ct67j34	Siphoviridae ct67j34	Partial genome (putative)	ct2_faecali_5p5_10B34_vs01	NODE_34_length_8714_cov_6.779189	linear	5	Prodigal (meta)	Viruses; Duplodnaviria; Heunggongvirae; Uroviricota; Caudoviricetes; Caudovirales; Siphoviridae; unclassified Siphoviridae gi|1070101326|ref|YP_009285282.1| DNA replication protein [Bacillus phage PfEFR 5] 42.029	no blastn
5p5_10B	Faecalibacterium	6090	Myoviridae sp. ctjtO50	Myoviridae ctjtO50	Partial genome (putative)	ct2_faecali_5p5_10B50_vs01	NODE_50_length_6090_cov_833.174151	linear	2	Prodigal (meta)	Viruses; Duplodnaviria; Heunggongvirae; Uroviricota; Caudoviricetes; Caudovirales; Myoviridae; Rosemountvirus; Salmonella virus BP63 gi|1070621477|ref|YP_009302950.1| hypothetical protein BP63_31 [Salmonella phage BP63] 31.111	no blastn
5p5_10B	Faecalibacterium	3051	Conjugative Transposon sp. ctKVA88		Partial genome (putative)	ct2_faecali_5p5_10B88_vs01	NODE_88_length_3051_cov_3.312083	linear	2	Prodigal (meta)	Conjugative Transposon	no blastn
5p5_5B	Faecalibacterium	41954	Myoviridae sp. ctFs253	Myoviridae ctFs253	Partial genome (putative)	ct2_faecali_5p5_5B3_vs01	NODE_3_length_41954_cov_304.682140	linear	7	Prodigal (meta)	Viruses; Duplodnaviria; Heunggongvirae; Uroviricota; Caudoviricetes; Caudovirales; Myoviridae; Rosemountvirus; Salmonella virus BP63 gi|1070621477|ref|YP_009302950.1| hypothetical protein BP63_31 [Salmonella phage BP63] 31.111	no blastn
5p5_5B	Faecalibacterium	5410	Conjugative Transposon sp. ctUwD45		Partial genome (putative)	ct2_faecali_5p5_5B45_vs01	NODE_45_length_5410_cov_13.566514	linear	2	Prodigal (meta)	Conjugative Transposon	no blastn
5p5_5D	Faecalibacterium	20965	metagenomic plasmid sp. cteRk14		Partial genome (putative)	ct2_faecali_5p5_5D14_vs01	NODE_14_length_20965_cov_246.816547	linear	3	Prodigal (meta)	cellular organisms; Bacteria; Terrabacteria group; Firmicutes; Bacilli; Lactobacillales; Streptococcaceae; Streptococcus gi|41057038|ref|NP_957520.1|putative primase/helicase (plasmid) [Streptococcus thermophilus] 30.500	no blastn
5p5_5D	Faecalibacterium	11618	Conjugative Transposon sp. ctBg734		Partial genome (putative)	ct2_faecali_5p5_5D34_vs01	NODE_34_length_11618_cov_26.135259	linear	2	Prodigal (meta)	Conjugative Transposon	no blastn
5p5_5D	Faecalibacterium	48641	Conjugative Transposon sp. ct8sf53		Partial genome (putative)	ct2_faecali_5p5_5D3_vs01	NODE_3_length_48641_cov_460.114745	linear	11	Prodigal (meta)	Conjugative Transposon	no blastn
5p5_5D	Faecalibacterium	8008	Siphoviridae sp. ctt7D45	Siphoviridae ctt7D45	Partial genome (putative)	ct2_faecali_5p5_5D45_vs01	NODE_45_length_8008_cov_120.452408	linear	5	Prodigal (meta)	Viruses; Duplodnaviria; Heunggongvirae; Uroviricota; Caudoviricetes; Caudovirales; Siphoviridae; unclassified Siphoviridae gi|1070101326|ref|YP_009285282.1| DNA replication protein [Bacillus phage PfEFR 5] 40.426	no blastn
5p5_5D	Faecalibacterium	7983	Siphoviridae sp. ctwyQ46	Siphoviridae ctwyQ46	Partial genome (putative)	ct2_faecali_5p5_5D46_vs01	NODE_46_length_7983_cov_15.303734	linear	3	Prodigal (meta)	Viruses; Duplodnaviria; Heunggongvirae; Uroviricota; Caudoviricetes; Caudovirales; Siphoviridae; Bernalvirus; Mycobacterium virus Bernal13 gi|640883692|ref|YP_009031132.1| capsid maturation protease [Mycobacterium phage Bernal13] 25.940	no blastn
8p5_11B	Faecalibacterium	17308	Myoviridae sp. ctNcI14	Myoviridae ctNcI14	Partial genome (putative)	ct2_faecali_8p5_11B4_vs01	NODE_4_length_17308_cov_34.576306	linear	4	Prodigal (meta)	Viruses; Duplodnaviria; Heunggongvirae; Uroviricota; Caudoviricetes; Caudovirales; Myoviridae; Peduovirinae; Citexvirus gi|17313247|ref|NP_490627.1| hypothetical protein phiCTXp30 [Pseudomonas virus phiCTX] 48.485	no blastn
8p5_5B	Faecalibacterium	7650	Myoviridae sp. ct2B049	Myoviridae ct2B049	Complete genome (putative)	ct2_faecali_8p5_5B49	NODE_49_length_7712_cov_432.970746	circular	1	PHANOTATE	Viruses; Duplodnaviria; Heunggongvirae; Uroviricota; Caudoviricetes; Caudovirales; Myoviridae; Rosemountvirus; Salmonella virus BP63 gi|1070621477|ref|YP_009302950.1| hypothetical protein BP63_31 [Salmonella phage BP63] 30.241	no blastn
8p5_5B	Faecalibacterium	20997	CRESS virus sp. ctOfW16	CRESS virus ctOfW16	Partial genome (putative)	ct2_faecali_8p5_5B16_vs01	NODE_16_length_20997_cov_38.365915	linear	4	Prodigal (meta)	Viruses; Monodnaviria; Shotokuvirae; Cressdnaviricota; Arfiviricetes; Cirlivirales; Circoviridae; unclassified Circoviridae gi|765702643|ref|YP_009126903.1| replication associated protein [Avon Heathcote Estuary associated circular virus 12] 33.968	no blastn
8p5_5B	Faecalibacterium	20205	Unclassified virus sp. ctQoc18		Partial genome (putative)	ct2_faecali_8p5_5B18_vs01	NODE_18_length_20205_cov_242.247643	linear	2	Prodigal (meta)	unclassified virus	no blastn
8p5_5B	Faecalibacterium	13787	Myoviridae sp. ctxFx24	Myoviridae ctxFx24	Partial genome (putative)	ct2_faecali_8p5_5B24_vs01	NODE_24_length_13787_cov_1393.406569	linear	3	Prodigal (meta)	Viruses; Duplodnaviria; Heunggongvirae; Uroviricota; Caudoviricetes; Caudovirales; Myoviridae; unclassified Myoviridae gi|985757806|ref|YP_009223181.1| Ser recombinase [Bacillus phage BM5] 31.000	no blastn
8p5_5B	Faecalibacterium	13146	Siphoviridae sp. ctxAd25	Siphoviridae ctxAd25	Partial genome (putative)	ct2_faecali_8p5_5B25_vs01	NODE_25_length_13146_cov_115.829730	linear	1	Prodigal (meta)	Viruses; Duplodnaviria; Heunggongvirae; Uroviricota; Caudoviricetes; Caudovirales; Siphoviridae; unclassified Siphoviridae gi|514231201|ref|YP_008129879.1| tail tape measure protein [Paenibacillus phage PG1] 29.595	no blastn
8p5_5B	Faecalibacterium	58775	Siphoviridae sp. ctIZS52	Siphoviridae ctIZS52	Partial genome (putative)	ct2_faecali_8p5_5B2_vs01	NODE_2_length_58775_cov_177.051958	linear	4	Prodigal (meta)	Viruses; Duplodnaviria; Heunggongvirae; Uroviricota; Caudoviricetes; Caudovirales; Siphoviridae; Nickievirus; unclassified Nickievirus gi|410491416|ref|YP_006906638.1| putative Ig like domain containing protein [Salmonella phage SSU5] 34.066	no blastn
8p5_5B	Faecalibacterium	10781	Siphoviridae sp. ctBPD34	Siphoviridae ctBPD34	Partial genome (putative)	ct2_faecali_8p5_5B34_vs01	NODE_34_length_10781_cov_188.588850	linear	5	Prodigal (meta)	Viruses; Duplodnaviria; Heunggongvirae; Uroviricota; Caudoviricetes; Caudovirales; Siphoviridae; unclassified Siphoviridae gi|1070101326|ref|YP_009285282.1| DNA replication protein [Bacillus phage PfEFR 5] 40.426	no blastn
8p5_5B	Faecalibacterium	37347	Conjugative Transposon sp. ctAcn55		Partial genome (putative)	ct2_faecali_8p5_5B5_vs01	NODE_5_length_37347_cov_1072.642846	linear	8	Prodigal (meta)	Conjugative Transposon	no blastn
8p5_5B	Faecalibacterium	3623	Siphoviridae sp. ctVLp84	Siphoviridae ctVLp84	Partial genome (putative)	ct2_faecali_8p5_5B84_vs01	NODE_84_length_3623_cov_78.040919	linear	2	Prodigal (meta)	Viruses; Duplodnaviria; Heunggongvirae; Uroviricota; Caudoviricetes; Caudovirales; Siphoviridae; unclassified Siphoviridae gi|208429857|ref|YP_002265410.1| large terminase [Clostridium phage phiCP39 O] 40.000	no blastn
8p5_8D	Faecalibacterium	8860	Conjugative Transposon sp. ctMqH14		Partial genome (putative)	ct2_faecali_8p5_8D14_vs01	NODE_14_length_8860_cov_10.764906	linear	3	Prodigal (meta)	Conjugative Transposon	no blastn
8p5_8D	Faecalibacterium	4131	Caudovirales sp. ctb9327	Caudovirales ctb9327	Partial genome (putative)	ct2_faecali_8p5_8D27_vs01	NODE_27_length_4131_cov_159.875538	linear	3	Prodigal (meta)	Viruses; Duplodnaviria; Heunggongvirae; Uroviricota; Caudoviricetes; Caudovirales; Lilyvirus; Paenibacillus virus Lily gi|971748263|ref|YP_009202217.1| hypothetical protein LILY_11 [Bacteriophage Lily] 24.752	no blastn
8p5_8D	Faecalibacterium	21703	Caudovirales sp. ctzXx83	Caudovirales ctzXx83	Partial genome (putative)	ct2_faecali_8p5_8D3_vs01	NODE_3_length_21703_cov_127.978797	linear	7	Prodigal (meta)	Viruses; Duplodnaviria; Heunggongvirae; Uroviricota; Caudoviricetes; Caudovirales; Lilyvirus; Paenibacillus virus Lily gi|971748254|ref|YP_009202208.1| terminase large subunit [Bacteriophage Lily] 31.281	no blastn
8p5_8D	Faecalibacterium	17459	Siphoviridae sp. ctdDR85	Siphoviridae ctdDR85	Partial genome (putative)	ct2_faecali_8p5_8D5_vs01	NODE_5_length_17459_cov_559.618708	linear	5	Prodigal (meta)	Viruses; Duplodnaviria; Heunggongvirae; Uroviricota; Caudoviricetes; Caudovirales; Siphoviridae; unclassified Siphoviridae gi|238821328|ref|YP_002925144.1| hypothetical protein PH10_gp11 [Streptococcus phage PH10] 34.722	no blastn
8p5_8D	Faecalibacterium	13096	Conjugative Transposon sp. ct2ei89		Partial genome (putative)	ct2_faecali_8p5_8D9_vs01	NODE_9_length_13096_cov_1596.334177	linear	5	Prodigal (meta)	Conjugative Transposon	no blastn

## Sheet: (C) CT2_Others
Associated with Figure 7
CenoteTaker2 assignments for contigs assembled from single cells assigned to other taxa by 16S V4.
sample	V4 Assignment	Length	Element Name	virus_short_name	Completeness	Cenote-taker contig name	original contig name	Topology	Common Viral Domains	ORF caller used	BLASTP hit for Taxonomy	BLASTN result (if any)
5p4_10E	Fusicatenibacter	3867	Siphoviridae sp. ctvwi100	Siphoviridae ctvwi100	Partial genome (putative)	ct2_mix_5p4_10E100_vs01	NODE_100_length_3867_cov_6.402938	linear	1	Prodigal (meta)	Viruses; Duplodnaviria; Heunggongvirae; Uroviricota; Caudoviricetes; Caudovirales; Siphoviridae; unclassified Siphoviridae gi|28876155|ref|NP_795382.1| putative DNA polymerase III delta prime subunit [Streptococcus phage 315.1] 49.025	no blastn
5p4_10E	Fusicatenibacter	159629	Myoviridae sp. ctBh501	Myoviridae ctBh501	Partial genome (putative)	ct2_mix_5p4_10E1_vs01	NODE_1_length_159629_cov_254.702132	linear	28	Prodigal (meta)	Viruses; Duplodnaviria; Heunggongvirae; Uroviricota; Caudoviricetes; Caudovirales; Myoviridae; unclassified Myoviridae gi|39653713|ref|NP_945278.1| terminase, large subunit [Streptococcus phage EJ 1] 64.480	no blastn
5p4_10E	Fusicatenibacter	106006	Conjugative Transposon sp. ctoP403		Partial genome (putative)	ct2_mix_5p4_10E3_vs01	NODE_3_length_106006_cov_92.030637	linear	18	Prodigal (meta)	Conjugative Transposon	no blastn
5p4_10E	Fusicatenibacter	14796	Conjugative Transposon sp. ctmAf60		Partial genome (putative)	ct2_mix_5p4_10E60_vs01	NODE_60_length_14796_cov_35.728444	linear	6	Prodigal (meta)	Conjugative Transposon	no blastn
5p4_10E	Fusicatenibacter	4055	Conjugative Transposon sp. ctLgH99		Partial genome (putative)	ct2_mix_5p4_10E99_vs01	NODE_99_length_4055_cov_15.530170	linear	2	Prodigal (meta)	Conjugative Transposon	no blastn
5p4_11E	Lachnospiraceae	4599	metagenomic plasmid sp. ctopm15		Complete genome (putative)	ct2_mix_5p4_11E15	NODE_15_length_4654_cov_11.209176	circular	0	PHANOTATE	cellular organisms; Bacteria; Terrabacteria group; Firmicutes; Bacilli; Bacillales; Bacillales incertae sedis; Bacillales Family XII. Incertae Sedis; Exiguobacterium; unclassified Exiguobacterium gi|571046704|ref|YP_008997281.1|putative aminoglycoside 6 adenylyltansferase (plasmid) [Exiguobacterium sp. S3 2] 41.313	no blastn
5p4_11E	Lachnospiraceae	2321	metagenomic plasmid sp. ctbxB50		Complete genome (putative)	ct2_mix_5p4_11E50	NODE_50_length_2376_cov_10.869022	circular	0	PHANOTATE	cellular organisms; Bacteria; Terrabacteria group; Firmicutes; Bacilli; Lactobacillales; Enterococcaceae; Enterococcus gi|410506818|ref|YP_006937530.1|Fe2+ transport system protein A (plasmid) [Enterococcus faecium] 67.742	no blastn
5p4_11E	Lachnospiraceae	3585	metagenomic plasmid sp. ctlKO27		Complete genome (putative)	ct2_mix_5p4_11E27	NODE_27_length_3640_cov_5.359275	circular	0	PHANOTATE	cellular organisms; Bacteria; Proteobacteria; Alphaproteobacteria; Rhizobiales; Rhizobiaceae; Sinorhizobium/Ensifer group; Sinorhizobium gi|270208599|ref|YP_003329370.1|probable acetylglutamate kinase (plasmid) [Sinorhizobium meliloti] 44.322	no blastn
5p4_11E	Lachnospiraceae	3726	metagenomic plasmid sp. ctKuI23		Complete genome (putative)	ct2_mix_5p4_11E23	NODE_23_length_3781_cov_5.746108	circular	0	PHANOTATE	cellular organisms; Bacteria; Terrabacteria group; Deinococcus-Thermus; Deinococci; Thermales; Thermaceae; Thermus; Thermus thermophilus gi|55978217|ref|YP_145273.1|putative beta mannosidase (plasmid) [Thermus thermophilus HB8] 25.267	no blastn
5p4_12F	Blautia	9710	Phycodnaviridae sp. ctvn122	Phycodnaviridae ctvn122	Complete genome (putative)	ct2_mix_5p4_12F22	NODE_22_length_9765_cov_145.282492	circular	0	Prodigal (meta)	Viruses; Varidnaviria; Bamfordvirae; Nucleocytoviricota; Megaviricetes; Algavirales; Phycodnaviridae; Coccolithovirus gi|73852493|ref|YP_293777.1| putative deoxycytidylate deaminase [Emiliania huxleyi virus 86] 57.500	no blastn
5p4_4A	Ruminococcus2	9834	Conjugative Transposon sp. ctlRn52		Complete genome (putative)	ct2_mix_5p4_4A52	NODE_52_length_10041_cov_7.701983	circular	0	PHANOTATE	Conjugative Transposon	no blastn
5p4_4A	Ruminococcus2	11599	Conjugative Transposon sp. ctSLH42		Complete genome (putative)	ct2_mix_5p4_4A42	NODE_42_length_11744_cov_90.753615	circular	0	PHANOTATE	Conjugative Transposon	no blastn
5p4_4A	Ruminococcus2	2284	Siphoviridae sp. ctI9O123	Siphoviridae ctI9O123	Partial genome (putative)	ct2_mix_5p4_4A123_vs01	NODE_123_length_2284_cov_4.626738	linear	1	Prodigal (meta)	Viruses; Duplodnaviria; Heunggongvirae; Uroviricota; Caudoviricetes; Caudovirales; Siphoviridae; Nickievirus; unclassified Nickievirus gi|410491416|ref|YP_006906638.1| putative Ig like domain containing protein [Salmonella phage SSU5] 32.044	no blastn
5p4_4A	Ruminococcus2	24925	metagenomic plasmid sp. ctwD014		Partial genome (putative)	ct2_mix_5p4_4A14_vs01	NODE_14_length_24925_cov_71.991637	linear	2	Prodigal (meta)	cellular organisms; Bacteria; Proteobacteria; Gammaproteobacteria; Pseudomonadales; Pseudomonadaceae; Pseudomonas; unclassified Pseudomonas gi|21218457|ref|NP_631985.1|replicative helicase dnaB2 (plasmid) [Pseudomonas sp. SLT2001] 44.521	no blastn
5p4_4A	Ruminococcus2	17272	Myoviridae sp. ctpwP29	Myoviridae ctpwP29	Partial genome (putative)	ct2_mix_5p4_4A29_vs01	NODE_29_length_17272_cov_84.351281	linear	4	Prodigal (meta)	Viruses; Duplodnaviria; Heunggongvirae; Uroviricota; Caudoviricetes; Caudovirales; Myoviridae; unclassified Myoviridae gi|1068513097|ref|YP_009276831.1| hypothetical protein BalMu1_A25 [Bacillus phage BalMu 1] 40.039	no blastn
5p4_4A	Ruminococcus2	35980	Myoviridae sp. ctVUJ44	Myoviridae ctVUJ44	Partial genome (putative)	ct2_mix_5p4_4A4_vs01	NODE_4_length_35980_cov_46.039388	linear	5	Prodigal (meta)	Viruses; Duplodnaviria; Heunggongvirae; Uroviricota; Caudoviricetes; Caudovirales; Myoviridae; unclassified Myoviridae gi|971821402|ref|YP_009216662.1| DNA polymerase I (endogenous virus) [Clostridium phage phiCT453A] 47.692	no blastn
5p4_4A	Ruminococcus2	7261	metagenomic plasmid sp. ctJGw65		Partial genome (putative)	ct2_mix_5p4_4A65_vs01	NODE_65_length_7261_cov_18.923675	linear	0	Prodigal (meta)	cellular organisms; Bacteria; Proteobacteria; Betaproteobacteria; Burkholderiales; Burkholderiaceae; Ralstonia; Ralstonia solanacearum gi|300697710|ref|YP_003748371.1|dna binding sucrose operon transcriptional repressor transcription regulator protein (plasmid) [Ralstonia solanacearum CFBP2957] 31.333	no blastn
5p4_4A	Ruminococcus2	30489	Myoviridae sp. ctUOp49	Myoviridae ctUOp49	Partial genome (putative)	ct2_mix_5p4_4A9_vs01	NODE_9_length_30489_cov_41.852172	linear	16	Prodigal (meta)	Viruses; Duplodnaviria; Heunggongvirae; Uroviricota; Caudoviricetes; Caudovirales; Myoviridae; Tijeunavirus; Tetrasphaera virus TJE1 gi|431810853|ref|YP_007237931.1| hypothetical protein [Tetrasphaera phage TJE1] 36.975	no blastn
5p4_7G	Firmicutes	1870	metagenomic plasmid sp. ctOYJ212		Complete genome (putative)	ct2_mix_5p4_7G212	NODE_212_length_1903_cov_566.535714	circular	0	PHANOTATE	cellular organisms; Bacteria; Proteobacteria; Alphaproteobacteria; Rhizobiales; Rhizobiaceae; Sinorhizobium/Ensifer group; Sinorhizobium; Sinorhizobium meliloti gi|16264533|ref|NP_437325.1|xanthine uracil permease (plasmid) [Sinorhizobium meliloti 1021] 41.011	no blastn
5p4_7G	Firmicutes	5334	Siphoviridae sp. ctBkv121	Siphoviridae ctBkv121	Partial genome (putative)	ct2_mix_5p4_7G121_vs01	NODE_121_length_5334_cov_90.402538	linear	2	Prodigal (meta)	Viruses; Duplodnaviria; Heunggongvirae; Uroviricota; Caudoviricetes; Caudovirales; Siphoviridae; unclassified Siphoviridae gi|526244850|ref|YP_008320176.1| terminase large subunit [Lactococcus phage BM13] 47.619	no blastn
5p4_7G	Firmicutes	29385	Conjugative Transposon sp. ctMoK13		Partial genome (putative)	ct2_mix_5p4_7G13_vs01	NODE_13_length_29385_cov_165.852199	linear	6	Prodigal (meta)	Conjugative Transposon	no blastn
5p4_7G	Firmicutes	20994	Conjugative Transposon sp. ctQ1U28		Partial genome (putative)	ct2_mix_5p4_7G28_vs01	NODE_28_length_20994_cov_476.454606	linear	10	Prodigal (meta)	Conjugative Transposon	no blastn
5p4_7G	Firmicutes	56812	Conjugative Transposon sp. ctSBJ72		Partial genome (putative)	ct2_mix_5p4_7G2_vs01	NODE_2_length_56812_cov_52.995137	linear	7	Prodigal (meta)	Conjugative Transposon	no blastn
5p4_7G	Firmicutes	16177	Myoviridae sp. ctwcH47	Myoviridae ctwcH47	Partial genome (putative)	ct2_mix_5p4_7G47_vs01	NODE_47_length_16177_cov_12.845118	linear	2	Prodigal (meta)	Viruses; Duplodnaviria; Heunggongvirae; Uroviricota; Caudoviricetes; Caudovirales; Myoviridae; Rosemountvirus; Salmonella virus BP63 gi|1070621477|ref|YP_009302950.1| hypothetical protein BP63_31 [Salmonella phage BP63] 28.642	no blastn
5p4_7G	Firmicutes	15718	Conjugative Transposon sp. ctRKl50		Partial genome (putative)	ct2_mix_5p4_7G50_vs01	NODE_50_length_15718_cov_464.757454	linear	4	Prodigal (meta)	Conjugative Transposon	no blastn
5p4_7G	Firmicutes	15658	Siphoviridae sp. ctZmL51	Siphoviridae ctZmL51	Partial genome (putative)	ct2_mix_5p4_7G51_vs01	NODE_51_length_15658_cov_49.322887	linear	4	Prodigal (meta)	Viruses; Duplodnaviria; Heunggongvirae; Uroviricota; Caudoviricetes; Caudovirales; Siphoviridae; unclassified Siphoviridae gi|422935070|ref|YP_007005028.1| P22 coat protein [Clostridium phage phiCP13O] 47.584	no blastn
5p4_7G	Firmicutes	11485	Conjugative Transposon sp. ctCXH67		Partial genome (putative)	ct2_mix_5p4_7G67_vs01	NODE_67_length_11485_cov_674.303325	linear	5	Prodigal (meta)	Conjugative Transposon	no blastn
5p4_7G	Firmicutes	9615	Conjugative Transposon sp. cttnt83		Partial genome (putative)	ct2_mix_5p4_7G83_vs01	NODE_83_length_9615_cov_208.580753	linear	3	Prodigal (meta)	Conjugative Transposon	no blastn
5p4_7G	Firmicutes	9253	Conjugative Transposon sp. cthxx84		Partial genome (putative)	ct2_mix_5p4_7G84_vs01	NODE_84_length_9253_cov_226.492825	linear	5	Prodigal (meta)	Conjugative Transposon	no blastn
5p4_7G	Firmicutes	48312	Siphoviridae sp. ctCIA78	Siphoviridae ctCIA78	Partial genome (putative)	ct2_mix_5p4_7G8_vs01	NODE_8_length_48312_cov_39.638208	linear	11	Prodigal (meta)	Viruses; Duplodnaviria; Heunggongvirae; Uroviricota; Caudoviricetes; Caudovirales; Siphoviridae; unclassified Siphoviridae gi|208429857|ref|YP_002265410.1| large terminase [Clostridium phage phiCP39 O] 49.628	no blastn
6p4_10D	Lactobacillus	4387	metagenomic plasmid sp. ctywO45		Complete genome (putative)	ct2_mix_6p4_10D45	NODE_45_length_4442_cov_17.592660	circular	0	PHANOTATE	cellular organisms; Bacteria; Proteobacteria; Alphaproteobacteria; Rhizobiales; Rhizobiaceae; Sinorhizobium/Ensifer group; Sinorhizobium; Sinorhizobium medicae gi|150377441|ref|YP_001314036.1|catalase/peroxidase HPI (plasmid) [Sinorhizobium medicae WSM419] 54.651	no blastn
6p4_10D	Lactobacillus	22939	Siphoviridae sp. ctllY04	Siphoviridae ctllY04	Partial genome (putative)	ct2_mix_6p4_10D4_vs01	NODE_4_length_22939_cov_55.869865	linear	1	Prodigal (meta)	Viruses; Duplodnaviria; Heunggongvirae; Uroviricota; Caudoviricetes; Caudovirales; Siphoviridae; unclassified Siphoviridae gi|28876155|ref|NP_795382.1| putative DNA polymerase III delta prime subunit [Streptococcus phage 315.1] 53.007	no blastn
6p4_12C	Fusicatenibacter	11715	Conjugative Transposon sp. ctcp465		Complete genome (putative)	ct2_mix_6p4_12C65	NODE_65_length_14381_cov_2140.671855	circular	0	PHANOTATE	Conjugative Transposon	no blastn
6p4_12C	Fusicatenibacter	47091	Conjugative Transposon sp. ctYuI11		Partial genome (putative)	ct2_mix_6p4_12C11_vs01	NODE_11_length_47091_cov_670.705779	linear	2	Prodigal (meta)	Conjugative Transposon	no blastn
6p4_12C	Fusicatenibacter	27976	Conjugative Transposon sp. ctN1J28		Partial genome (putative)	ct2_mix_6p4_12C28_vs01	NODE_28_length_27976_cov_156.424770	linear	6	Prodigal (meta)	Conjugative Transposon	no blastn
6p4_12C	Fusicatenibacter	22267	Conjugative Transposon sp. ctLPl40		Partial genome (putative)	ct2_mix_6p4_12C40_vs01	NODE_40_length_22267_cov_52.318882	linear	6	Prodigal (meta)	Conjugative Transposon	no blastn
6p4_12C	Fusicatenibacter	14224	Siphoviridae sp. ctzcu66	Siphoviridae ctzcu66	Partial genome (putative)	ct2_mix_6p4_12C66_vs01	NODE_66_length_14224_cov_35.959912	linear	5	Prodigal (meta)	Viruses; Duplodnaviria; Heunggongvirae; Uroviricota; Caudoviricetes; Caudovirales; Siphoviridae; Cequinquevirus gi|564014264|ref|YP_008859614.1| putative DnaC [Lactobacillus virus LLKu] 32.824	no blastn
6p4_12C	Fusicatenibacter	10224	Conjugative Transposon sp. ctQUh79		Partial genome (putative)	ct2_mix_6p4_12C79_vs01	NODE_79_length_10224_cov_11.606254	linear	5	Prodigal (meta)	Conjugative Transposon	no blastn
6p4_12C	Fusicatenibacter	7480	Unclassified virus sp. ctLFD90		Partial genome (putative)	ct2_mix_6p4_12C90_vs01	NODE_90_length_7480_cov_387.869091	linear	2	Prodigal (meta)	unclassified virus	no blastn
6p4_12C	Fusicatenibacter	6485	Myoviridae sp. ctlpt95	Myoviridae ctlpt95	Partial genome (putative)	ct2_mix_6p4_12C95_vs01	NODE_95_length_6485_cov_4.559253	linear	4	Prodigal (meta)	Viruses; Duplodnaviria; Heunggongvirae; Uroviricota; Caudoviricetes; Caudovirales; Myoviridae; unclassified Myoviridae gi|39653713|ref|NP_945278.1| terminase, large subunit [Streptococcus phage EJ 1] 64.480	no blastn
6p4_2A	Dorea	2314	circular genetic element sp. ctNCu74		Complete genome (putative)	ct2_mix_6p4_2A74	NODE_74_length_2369_cov_508.004322	circular	0	Prodigal (meta)	No homologues found	no blastn
6p4_2A	Dorea	7515	circular genetic element sp. ct6zr43		Complete genome (putative)	ct2_mix_6p4_2A43	NODE_43_length_7570_cov_118.305256	circular	0	Prodigal (meta)	No homologues found	no blastn
6p4_2A	Dorea	6599	Conjugative Transposon sp. ctKNC46		Partial genome (putative)	ct2_mix_6p4_2A46_vs01	NODE_46_length_6599_cov_37.380348	linear	0	Prodigal (meta)	Conjugative Transposon	no blastn
6p4_2A	Dorea	4200	Siphoviridae sp. ctifP61	Siphoviridae ctifP61	Partial genome (putative)	ct2_mix_6p4_2A61_vs01	NODE_61_length_4200_cov_3.336068	linear	2	Prodigal (meta)	Viruses; Duplodnaviria; Heunggongvirae; Uroviricota; Caudoviricetes; Caudovirales; Siphoviridae; unclassified Siphoviridae gi|31415828|ref|NP_852568.1| replication protein [Bacillus phage phBC6A52] 37.975	no blastn
6p4_2A	Dorea	39036	Siphoviridae sp. cthrO29	Siphoviridae cthrO29	Partial genome (putative)	ct2_mix_6p4_2A9_vs01	NODE_9_length_39036_cov_235.318232	linear	1	Prodigal (meta)	Viruses; Duplodnaviria; Heunggongvirae; Uroviricota; Caudoviricetes; Caudovirales; Siphoviridae; Nickievirus; unclassified Nickievirus gi|410491416|ref|YP_006906638.1| putative Ig like domain containing protein [Salmonella phage SSU5] 29.825	no blastn
6p4_2D	Firmicutes	26465	Conjugative Transposon sp. ctMhh10		Partial genome (putative)	ct2_mix_6p4_2D10_vs01	NODE_10_length_26465_cov_47.017531	linear	3	Prodigal (meta)	Conjugative Transposon	no blastn
6p4_2D	Firmicutes	53756	Conjugative Transposon sp. cta3d21		Partial genome (putative)	ct2_mix_6p4_2D1_vs01	NODE_1_length_53756_cov_1386.344928	linear	16	Prodigal (meta)	Conjugative Transposon	no blastn
6p4_2D	Firmicutes	15911	Conjugative Transposon sp. ctqfs22		Partial genome (putative)	ct2_mix_6p4_2D22_vs01	NODE_22_length_15911_cov_73.065149	linear	6	Prodigal (meta)	Conjugative Transposon	no blastn
6p4_2D	Firmicutes	12441	Siphoviridae sp. ctIy331	Siphoviridae ctIy331	Partial genome (putative)	ct2_mix_6p4_2D31_vs01	NODE_31_length_12441_cov_9.142580	linear	3	Prodigal (meta)	Viruses; Duplodnaviria; Heunggongvirae; Uroviricota; Caudoviricetes; Caudovirales; Siphoviridae; unclassified Siphoviridae gi|389060334|ref|YP_006383465.1| putative minor capsid protein 2 [Bacillus phage PBC1] 28.431	no blastn
6p4_2D	Firmicutes	11982	Conjugative Transposon sp. ctTxr33		Partial genome (putative)	ct2_mix_6p4_2D33_vs01	NODE_33_length_11982_cov_71.064392	linear	6	Prodigal (meta)	Conjugative Transposon	no blastn
6p4_2D	Firmicutes	11485	Conjugative Transposon sp. cthYa34		Partial genome (putative)	ct2_mix_6p4_2D34_vs01	NODE_34_length_11485_cov_348.392738	linear	5	Prodigal (meta)	Conjugative Transposon	no blastn
6p4_2D	Firmicutes	31672	Conjugative Transposon sp. ctzK724		Partial genome (putative)	ct2_mix_6p4_2D4_vs01	NODE_4_length_31672_cov_625.523136	linear	6	Prodigal (meta)	Conjugative Transposon	no blastn
6p4_4F	Firmicutes	6752	metagenomic plasmid sp. ctuAi28		Complete genome (putative)	ct2_mix_6p4_4F28	NODE_28_length_6807_cov_22.818128	circular	0	PHANOTATE	cellular organisms; Bacteria; Proteobacteria; Betaproteobacteria; Burkholderiales; Burkholderiaceae; Ralstonia; Ralstonia solanacearum gi|300697538|ref|YP_003748199.1|Biotin carboxylase (Acetyl CoA carboxylase subunit A) (ACC) (plasmid) [Ralstonia solanacearum CFBP2957] 49.324	no blastn
6p4_4F	Firmicutes	4538	Myoviridae sp. ctIDX36	Myoviridae ctIDX36	Partial genome (putative)	ct2_mix_6p4_4F36_vs01	NODE_36_length_4538_cov_7.182690	linear	3	Prodigal (meta)	Viruses; Duplodnaviria; Heunggongvirae; Uroviricota; Caudoviricetes; Caudovirales; Myoviridae; unclassified Myoviridae gi|971821504|ref|YP_009217953.1| putative N acetylmuramoyl L alanine amidase (endogenous virus) [Clostridium phage phiCT453B] 56.643	no blastn
6p4_5G	Coriobacteriaceae	68744	Conjugative Transposon sp. cthLG53		Partial genome (putative)	ct2_mix_6p4_5G3_vs01	NODE_3_length_68744_cov_527.213557	linear	4	Prodigal (meta)	Conjugative Transposon	no blastn
6p4_7D	Blautia	2405	circular genetic element sp. ctbvQ186		Complete genome (putative)	ct2_mix_6p4_7D186	NODE_186_length_2433_cov_5.051304	circular	0	Prodigal (meta)	No homologues found	no blastn
6p4_7D	Blautia	3762	Siphoviridae sp. ctzTj139	Siphoviridae ctzTj139	Partial genome (putative)	ct2_mix_6p4_7D139_vs01	NODE_139_length_3762_cov_4.329107	linear	2	Prodigal (meta)	Viruses; Duplodnaviria; Heunggongvirae; Uroviricota; Caudoviricetes; Caudovirales; Siphoviridae; unclassified Siphoviridae gi|31415828|ref|NP_852568.1| replication protein [Bacillus phage phBC6A52] 38.235	no blastn
6p4_7D	Blautia	21046	Siphoviridae sp. ctyFh17	Siphoviridae ctyFh17	Partial genome (putative)	ct2_mix_6p4_7D17_vs01	NODE_17_length_21046_cov_69.536325	linear	1	Prodigal (meta)	Viruses; Duplodnaviria; Heunggongvirae; Uroviricota; Caudoviricetes; Caudovirales; Siphoviridae; unclassified Siphoviridae gi|971821261|ref|YP_009206343.1| hypothetical protein XO26_0044 [Bacillus phage phi4B1] 43.820	no blastn
6p4_7D	Blautia	2041	Siphoviridae sp. ctSYy206	Siphoviridae ctSYy206	Partial genome (putative)	ct2_mix_6p4_7D206_vs01	NODE_206_length_2041_cov_2.589124	linear	1	Prodigal (meta)	Viruses; Duplodnaviria; Heunggongvirae; Uroviricota; Caudoviricetes; Caudovirales; Siphoviridae; Moineauvirus gi|281416415|ref|YP_003347439.1| hypothetical protein [Streptococcus virus phiAbc2] 53.901	no blastn
6p4_7D	Blautia	18735	Conjugative Transposon sp. ctYo224		Partial genome (putative)	ct2_mix_6p4_7D24_vs01	NODE_24_length_18735_cov_20.769004	linear	6	Prodigal (meta)	Conjugative Transposon	no blastn
6p4_7G	Blautia	2670	metagenomic plasmid sp. ct0wk157		Complete genome (putative)	ct2_mix_6p4_7G157	NODE_157_length_2725_cov_91.631461	circular	0	PHANOTATE	cellular organisms; Bacteria; Proteobacteria; Gammaproteobacteria; Enterobacterales; Enterobacteriaceae; Salmonella; Salmonella enterica; Salmonella enterica subsp. enterica gi|302122899|ref|YP_003795712.1|putative plasmid replication protein RepA (plasmid) [Salmonella enterica subsp. enterica serovar Enteritidis] 48.201	no blastn
6p4_7G	Blautia	1802	metagenomic plasmid sp. ctElY196		Complete genome (putative)	ct2_mix_6p4_7G196	NODE_196_length_1952_cov_30.535055	circular	0	PHANOTATE	cellular organisms; Bacteria; Proteobacteria; Alphaproteobacteria; Rhodobacterales; Rhodobacteraceae; Ketogulonicigenium; Ketogulonicigenium vulgare gi|385235254|ref|YP_005796595.1|carboxylesterase, type B (plasmid) [Ketogulonicigenium vulgare WSH 001] 29.707	no blastn
6p4_7G	Blautia	5540	metagenomic plasmid sp. ctbZ5107		Partial genome (putative)	ct2_mix_6p4_7G107_vs01	NODE_107_length_5540_cov_7.946399	linear	3	Prodigal (meta)	cellular organisms; Bacteria; Fusobacteria; Fusobacteriia; Fusobacteriales; Fusobacteriaceae; Fusobacterium gi|15426255|ref|NP_203540.1|Rep protein (plasmid) [Fusobacterium nucleatum] 53.293	no blastn
6p4_7G	Blautia	63578	Conjugative Transposon sp. ctVAA10		Partial genome (putative)	ct2_mix_6p4_7G10_vs01	NODE_10_length_63578_cov_139.381090	linear	1	Prodigal (meta)	Conjugative Transposon	no blastn
6p4_7G	Blautia	4900	Myoviridae sp. ctPLc118	Myoviridae ctPLc118	Partial genome (putative)	ct2_mix_6p4_7G118_vs01	NODE_118_length_4900_cov_5.901135	linear	2	Prodigal (meta)	Viruses; Duplodnaviria; Heunggongvirae; Uroviricota; Caudoviricetes; Caudovirales; Myoviridae; Lubbockvirus gi|134287371|ref|YP_001110754.1| putative amidase/endolysin [Clostridium virus phiC2] 48.352	no blastn
6p4_7G	Blautia	3292	Siphoviridae sp. ctGUK142	Siphoviridae ctGUK142	Partial genome (putative)	ct2_mix_6p4_7G142_vs01	NODE_142_length_3292_cov_6.726599	linear	2	Prodigal (meta)	Viruses; Duplodnaviria; Heunggongvirae; Uroviricota; Caudoviricetes; Caudovirales; Siphoviridae; unclassified Siphoviridae gi|725950545|ref|YP_009103068.1| terminase large subunit [Enterococcus phage EFC 1] 66.055	no blastn
6p4_7G	Blautia	49052	Siphoviridae sp. ctfKQ17	Siphoviridae ctfKQ17	Partial genome (putative)	ct2_mix_6p4_7G17_vs01	NODE_17_length_49052_cov_306.143784	linear	4	Prodigal (meta)	Viruses; Duplodnaviria; Heunggongvirae; Uroviricota; Caudoviricetes; Caudovirales; Siphoviridae; Nymbaxtervirinae; Nymphadoravirus; Gordonia virus Kita gi|1070637865|ref|YP_009301363.1| terminase large subunit [Gordonia phage Kita] 45.902	no blastn
6p4_7G	Blautia	115310	Conjugative Transposon sp. ctt1J71		Partial genome (putative)	ct2_mix_6p4_7G1_vs01	NODE_1_length_115310_cov_322.724732	linear	16	Prodigal (meta)	Conjugative Transposon	no blastn
6p4_7G	Blautia	33188	Siphoviridae sp. ctLKw26	Siphoviridae ctLKw26	Partial genome (putative)	ct2_mix_6p4_7G26_vs01	NODE_26_length_33188_cov_66.927927	linear	13	Prodigal (meta)	Viruses; Duplodnaviria; Heunggongvirae; Uroviricota; Caudoviricetes; Caudovirales; Siphoviridae; unclassified Siphoviridae gi|254729571|ref|YP_003084253.1| DNA primase [Cyanophage PSS2] 31.268	no blastn
6p4_7G	Blautia	31210	metagenomic plasmid sp. ctBmB29		Partial genome (putative)	ct2_mix_6p4_7G29_vs01	NODE_29_length_31210_cov_69.851709	linear	5	Prodigal (meta)	cellular organisms; Bacteria; Proteobacteria; Gammaproteobacteria; Pseudomonadales; Pseudomonadaceae; Pseudomonas; unclassified Pseudomonas gi|21218457|ref|NP_631985.1|replicative helicase dnaB2 (plasmid) [Pseudomonas sp. SLT2001] 44.743	no blastn
6p4_7G	Blautia	83674	Conjugative Transposon sp. ctYSe72		Partial genome (putative)	ct2_mix_6p4_7G2_vs01	NODE_2_length_83674_cov_99.275739	linear	13	Prodigal (meta)	Conjugative Transposon	no blastn
6p4_7G	Blautia	28358	Siphoviridae sp. ctt5v35	Siphoviridae ctt5v35	Partial genome (putative)	ct2_mix_6p4_7G35_vs01	NODE_35_length_28358_cov_346.549765	linear	1	Prodigal (meta)	Viruses; Duplodnaviria; Heunggongvirae; Uroviricota; Caudoviricetes; Caudovirales; Siphoviridae; Spbetavirus gi|9630188|ref|NP_046615.1| hypothetical protein SPBc2p063 [Bacillus virus SPbeta] 26.687	no blastn
6p4_7G	Blautia	27846	Unclassified virus sp. ctRp436		Partial genome (putative)	ct2_mix_6p4_7G36_vs01	NODE_36_length_27846_cov_27.922025	linear	3	Prodigal (meta)	unclassified virus	no blastn
6p4_7G	Blautia	20989	Siphoviridae sp. ctoy947	Siphoviridae ctoy947	Partial genome (putative)	ct2_mix_6p4_7G47_vs01	NODE_47_length_20989_cov_9.937996	linear	11	Prodigal (meta)	Viruses; Duplodnaviria; Heunggongvirae; Uroviricota; Caudoviricetes; Caudovirales; Siphoviridae; unclassified Siphoviridae gi|148747729|ref|YP_001285808.1| putative terminase large subunit [Geobacillus virus E2] 40.909	no blastn
6p4_7G	Blautia	17829	Herelleviridae sp. ct55I53	Herelleviridae ct55I53	Partial genome (putative)	ct2_mix_6p4_7G53_vs01	NODE_53_length_17829_cov_26.116519	linear	5	Prodigal (meta)	Viruses; Duplodnaviria; Heunggongvirae; Uroviricota; Caudoviricetes; Caudovirales; Herelleviridae; Bastillevirinae; Bacillus virus Mater gi|849060022|ref|YP_009151113.1| tail protein [Bacillus phage Mater] 53.894	no blastn
6p4_7G	Blautia	12489	metagenomic plasmid sp. ctpMo65		Partial genome (putative)	ct2_mix_6p4_7G65_vs01	NODE_65_length_12489_cov_22.088548	linear	3	Prodigal (meta)	cellular organisms; Bacteria; Terrabacteria group; Tenericutes; Mollicutes; Acholeplasmatales; Acholeplasmataceae; Candidatus Phytoplasma; Candidatus Phytoplasma asteris gi|410688125|ref|YP_006961032.1|replication protein (plasmid) [Periwinkle leaf yellowing phytoplasma] 30.462	no blastn
6p4_7G	Blautia	12007	Inoviridae sp. ctwwl66		Partial genome (putative)	ct2_mix_6p4_7G66_vs01	NODE_66_length_12007_cov_8.154284	linear	3	Prodigal (meta)	Inoviridae	no blastn
6p4_8A	Ruminococcus2	59552	Siphoviridae sp. ctTYc16	Siphoviridae ctTYc16	Partial genome (putative)	ct2_mix_6p4_8A16_vs01	NODE_16_length_59552_cov_169.297561	linear	2	Prodigal (meta)	Viruses; Duplodnaviria; Heunggongvirae; Uroviricota; Caudoviricetes; Caudovirales; Siphoviridae; unclassified Siphoviridae gi|564292592|ref|YP_008873430.1| hypothetical protein [Bacillus phage vB_BanS Tsamsa] 35.612	no blastn
6p4_8A	Ruminococcus2	97817	Siphoviridae sp. ctuAE81	Siphoviridae ctuAE81	Partial genome (putative)	ct2_mix_6p4_8A1_vs01	NODE_1_length_97817_cov_164.633160	linear	10	Prodigal (meta)	Viruses; Duplodnaviria; Heunggongvirae; Uroviricota; Caudoviricetes; Caudovirales; Siphoviridae; Timquatrovirus; unclassified Timquatrovirus gi|971747861|ref|YP_009201699.1| DNA primase [Mycobacterium phage Omnicron] 27.811	no blastn
6p4_8A	Ruminococcus2	39193	metagenomic plasmid sp. ctTPz27		Partial genome (putative)	ct2_mix_6p4_8A27_vs01	NODE_27_length_39193_cov_148.832695	linear	6	Prodigal (meta)	cellular organisms; Bacteria; Terrabacteria group; Firmicutes; Clostridia; Clostridiales; Clostridiaceae; Clostridium gi|691228530|ref|YP_009069286.1|putative DNA polymerase III, subunits gamma and tau (plasmid) [Clostridium botulinum] 24.850	no blastn
6p4_8A	Ruminococcus2	95259	Conjugative Transposon sp. ctYUE82		Partial genome (putative)	ct2_mix_6p4_8A2_vs01	NODE_2_length_95259_cov_275.680665	linear	25	Prodigal (meta)	Conjugative Transposon	no blastn
6p4_8A	Ruminococcus2	35524	Myoviridae sp. cttBt31	Myoviridae cttBt31	Partial genome (putative)	ct2_mix_6p4_8A31_vs01	NODE_31_length_35524_cov_277.443458	linear	11	Prodigal (meta)	Viruses; Duplodnaviria; Heunggongvirae; Uroviricota; Caudoviricetes; Caudovirales; Myoviridae; unclassified Myoviridae gi|1068513097|ref|YP_009276831.1| hypothetical protein BalMu1_A25 [Bacillus phage BalMu 1] 40.039	no blastn
6p4_8A	Ruminococcus2	94608	Unclassified virus sp. ct79h83		Partial genome (putative)	ct2_mix_6p4_8A3_vs01	NODE_3_length_94608_cov_109.989519	linear	5	Prodigal (meta)	unclassified virus	no blastn
6p4_8A	Ruminococcus2	89241	Siphoviridae sp. ct3dw84	Siphoviridae ct3dw84	Partial genome (putative)	ct2_mix_6p4_8A4_vs01	NODE_4_length_89241_cov_341.724082	linear	13	Prodigal (meta)	Viruses; Duplodnaviria; Heunggongvirae; Uroviricota; Caudoviricetes; Caudovirales; Siphoviridae; unclassified Siphoviridae gi|195546611|ref|YP_002117639.1| p081 [Rhizobium phage 16 3] 22.454	no blastn
6p4_8A	Ruminococcus2	12915	Myoviridae sp. cteCf64	Myoviridae cteCf64	Partial genome (putative)	ct2_mix_6p4_8A64_vs01	NODE_64_length_12915_cov_80.843546	linear	4	Prodigal (meta)	Viruses; Duplodnaviria; Heunggongvirae; Uroviricota; Caudoviricetes; Caudovirales; Myoviridae; unclassified Myoviridae gi|971821402|ref|YP_009216662.1| DNA polymerase I (endogenous virus) [Clostridium phage phiCT453A] 47.692	no blastn
6p4_8A	Ruminococcus2	9957	Podoviridae sp. ct5cM68	Podoviridae ct5cM68	Partial genome (putative)	ct2_mix_6p4_8A68_vs01	NODE_68_length_9957_cov_12.951222	linear	1	Prodigal (meta)	Viruses; Duplodnaviria; Heunggongvirae; Uroviricota; Caudoviricetes; Caudovirales; Podoviridae; Jwalphavirus; Achromobacter virus Axp3 gi|971821321|ref|YP_009208670.1| kappa carrageenase precursor [Achromobacter phage phiAxp 3] 35.556	no blastn
6p4_8A	Ruminococcus2	76550	Phycodnaviridae sp. ctG1286	Phycodnaviridae ctG1286	Partial genome (putative)	ct2_mix_6p4_8A6_vs01	NODE_6_length_76550_cov_128.076789	linear	2	Prodigal (meta)	Viruses; Varidnaviria; Bamfordvirae; Nucleocytoviricota; Megaviricetes; Algavirales; Phycodnaviridae; Chlorovirus; unclassified Chlorovirus gi|1109302725|ref|YP_009325851.1| CTP synthetase [Only Syngen Nebraska virus 5] 51.132	no blastn
6p4_8A	Ruminococcus2	74221	Siphoviridae sp. ctXmI87	Siphoviridae ctXmI87	Partial genome (putative)	ct2_mix_6p4_8A7_vs01	NODE_7_length_74221_cov_317.895963	linear	5	Prodigal (meta)	Viruses; Duplodnaviria; Heunggongvirae; Uroviricota; Caudoviricetes; Caudovirales; Siphoviridae; unclassified Siphoviridae gi|304360727|ref|YP_003856858.1| putative DNA polymerase III [Clostridium phage phiCTP1] 34.555	no blastn
6p4_8A	Ruminococcus2	5856	Siphoviridae sp. ctMtP88	Siphoviridae ctMtP88	Partial genome (putative)	ct2_mix_6p4_8A88_vs01	NODE_88_length_5856_cov_4.540079	linear	4	Prodigal (meta)	Viruses; Duplodnaviria; Heunggongvirae; Uroviricota; Caudoviricetes; Caudovirales; Siphoviridae; unclassified Siphoviridae gi|658307772|ref|YP_009043952.1| Putative phage neck protein [Streptococcus phage IC1] 43.151	no blastn
6p5_11D	Ruminococcus2	1825	circular genetic element sp. ctKpV167		Complete genome (putative)	ct2_mix_6p5_11D167	NODE_167_length_1880_cov_4.786301	circular	0	Prodigal (meta)	No homologues found	no blastn
6p5_11D	Ruminococcus2	4106	metagenomic plasmid sp. ctMF6118		Complete genome (putative)	ct2_mix_6p5_11D118	NODE_118_length_4161_cov_4360.883341	circular	0	PHANOTATE	cellular organisms; Bacteria; Terrabacteria group; Firmicutes; Bacilli; Bacillales; Staphylococcaceae; Staphylococcus; Staphylococcus aureus gi|254764806|ref|YP_003084331.1|plasmid replication protein (plasmid) [Staphylococcus aureus subsp. aureus ST398] 55.432	no blastn
6p5_11D	Ruminococcus2	16953	Conjugative Transposon sp. ct9Lx52		Complete genome (putative)	ct2_mix_6p5_11D52	NODE_52_length_17030_cov_278.380677	circular	0	PHANOTATE	Conjugative Transposon	no blastn
6p5_11D	Ruminococcus2	48376	Siphoviridae sp. ctzIB10	Siphoviridae ctzIB10	Partial genome (putative)	ct2_mix_6p5_11D10_vs01	NODE_10_length_48376_cov_106.855777	linear	7	Prodigal (meta)	Viruses; Duplodnaviria; Heunggongvirae; Uroviricota; Caudoviricetes; Caudovirales; Siphoviridae; unclassified Siphoviridae gi|609252421|ref|YP_009018722.1| DNA polymerase III [Mycobacterium phage DS6A] 21.189	no blastn
6p5_11D	Ruminococcus2	48264	Phycodnaviridae sp. ctAl111	Phycodnaviridae ctAl111	Partial genome (putative)	ct2_mix_6p5_11D11_vs01	NODE_11_length_48264_cov_60.191168	linear	0	Prodigal (meta)	Viruses; Varidnaviria; Bamfordvirae; Nucleocytoviricota; Megaviricetes; Algavirales; Phycodnaviridae; Chlorovirus; unclassified Chlorovirus gi|1109302725|ref|YP_009325851.1| CTP synthetase [Only Syngen Nebraska virus 5] 51.132	no blastn
6p5_11D	Ruminococcus2	2527	Myoviridae sp. ctCJC145	Myoviridae ctCJC145	Partial genome (putative)	ct2_mix_6p5_11D145_vs01	NODE_145_length_2527_cov_9.281553	linear	0	Prodigal (meta)	Viruses; Duplodnaviria; Heunggongvirae; Uroviricota; Caudoviricetes; Caudovirales; Myoviridae; Peduovirinae; Irtavirus gi|109302929|ref|YP_654744.1| hypothetical protein F108p33 [Pasteurella virus F108] 35.517	no blastn
6p5_11D	Ruminococcus2	2445	Myoviridae sp. ctWam148	Myoviridae ctWam148	Partial genome (putative)	ct2_mix_6p5_11D148_vs01	NODE_148_length_2445_cov_4.689958	linear	0	Prodigal (meta)	Viruses; Duplodnaviria; Heunggongvirae; Uroviricota; Caudoviricetes; Caudovirales; Myoviridae; Peduovirinae; Longwoodvirus gi|17975141|ref|NP_536663.1| putative tail length determinator [Vibrio virus K139] 34.234	no blastn
6p5_11D	Ruminococcus2	2414	Siphoviridae sp. ctB3b149	Siphoviridae ctB3b149	Partial genome (putative)	ct2_mix_6p5_11D149_vs01	NODE_149_length_2414_cov_3.476897	linear	2	Prodigal (meta)	Viruses; Duplodnaviria; Heunggongvirae; Uroviricota; Caudoviricetes; Caudovirales; Siphoviridae; Casadabanvirus gi|848469613|ref|YP_009146155.1| putative major head subunit protein [Pseudomonas virus LPB1] 36.538	no blastn
6p5_11D	Ruminococcus2	41740	Siphoviridae sp. ctFf114	Siphoviridae ctFf114	Partial genome (putative)	ct2_mix_6p5_11D14_vs01	NODE_14_length_41740_cov_27.436992	linear	5	Prodigal (meta)	Viruses; Duplodnaviria; Heunggongvirae; Uroviricota; Caudoviricetes; Caudovirales; Siphoviridae; unclassified Siphoviridae gi|1070101327|ref|YP_009285283.1| DNA replication protein [Bacillus phage PfEFR 5] 27.604	no blastn
6p5_11D	Ruminococcus2	2125	Unclassified virus sp. ct0sR157		Partial genome (putative)	ct2_mix_6p5_11D157_vs01	NODE_157_length_2125_cov_4.477295	linear	2	Prodigal (meta)	unclassified virus	no blastn
6p5_11D	Ruminococcus2	39348	metagenomic plasmid sp. ctJiF17		Partial genome (putative)	ct2_mix_6p5_11D17_vs01	NODE_17_length_39348_cov_206.672003	linear	6	Prodigal (meta)	cellular organisms; Bacteria; Terrabacteria group; Firmicutes; Clostridia; Clostridiales; Clostridiaceae; Clostridium gi|691228530|ref|YP_009069286.1|putative DNA polymerase III, subunits gamma and tau (plasmid) [Clostridium botulinum] 24.850	no blastn
6p5_11D	Ruminococcus2	39191	metagenomic plasmid sp. ctI3u18		Partial genome (putative)	ct2_mix_6p5_11D18_vs01	NODE_18_length_39191_cov_494.029129	linear	0	Prodigal (meta)	cellular organisms; Bacteria; Proteobacteria; Betaproteobacteria; Burkholderiales; Burkholderiaceae; Ralstonia; Ralstonia solanacearum gi|300697400|ref|YP_003748061.1|Elongation factor G 1 (EF G 1) (plasmid) [Ralstonia solanacearum CFBP2957] 59.091	no blastn
6p5_11D	Ruminococcus2	33496	metagenomic plasmid sp. ctBJh25		Partial genome (putative)	ct2_mix_6p5_11D25_vs01	NODE_25_length_33496_cov_129.064741	linear	5	Prodigal (meta)	cellular organisms; Bacteria; Proteobacteria; Alphaproteobacteria; Rhizobiales; Rhizobiaceae; Sinorhizobium/Ensifer group; Sinorhizobium; Sinorhizobium meliloti gi|193782767|ref|NP_436520.4|DNA polymerase IV (plasmid) [Sinorhizobium meliloti 1021] 50.000	no blastn
6p5_11D	Ruminococcus2	27576	Myoviridae sp. ct30u34	Myoviridae ct30u34	Partial genome (putative)	ct2_mix_6p5_11D34_vs01	NODE_34_length_27576_cov_768.893245	linear	11	Prodigal (meta)	Viruses; Duplodnaviria; Heunggongvirae; Uroviricota; Caudoviricetes; Caudovirales; Myoviridae; Tijeunavirus; Tetrasphaera virus TJE1 gi|431810853|ref|YP_007237931.1| hypothetical protein [Tetrasphaera phage TJE1] 36.975	no blastn
6p5_11D	Ruminococcus2	83580	Conjugative Transposon sp. cthea13		Partial genome (putative)	ct2_mix_6p5_11D3_vs01	NODE_3_length_83580_cov_269.946914	linear	25	Prodigal (meta)	Conjugative Transposon	no blastn
6p5_11D	Ruminococcus2	16137	Myoviridae sp. ctTGt53	Myoviridae ctTGt53	Partial genome (putative)	ct2_mix_6p5_11D53_vs01	NODE_53_length_16137_cov_34.634312	linear	1	Prodigal (meta)	Viruses; Duplodnaviria; Heunggongvirae; Uroviricota; Caudoviricetes; Caudovirales; Myoviridae; Ounavirinae; Kolesnikvirus; Erwinia virus Ea214 gi|327198425|ref|YP_004327013.1| hypothetical protein, contains bacterial Ig like and invasin/intimin cell adhesion domains [Erwinia phage phiEa104] 54.167	no blastn
6p5_11D	Ruminococcus2	62172	Myoviridae sp. ctTFO16	Myoviridae ctTFO16	Partial genome (putative)	ct2_mix_6p5_11D6_vs01	NODE_6_length_62172_cov_67.864578	linear	4	Prodigal (meta)	Viruses; Duplodnaviria; Heunggongvirae; Uroviricota; Caudoviricetes; Caudovirales; Myoviridae; Mimasvirus; Cronobacter virus GAP32 gi|414087147|ref|YP_006987334.1| ATP dependent Clp protease ATP binding subunit clpA [Cronobacter phage vB_CsaM_GAP32] 53.719	no blastn
6p5_11D	Ruminococcus2	11582	Siphoviridae sp. ctfvH72	Siphoviridae ctfvH72	Partial genome (putative)	ct2_mix_6p5_11D72_vs01	NODE_72_length_11582_cov_9.424655	linear	9	Prodigal (meta)	Viruses; Duplodnaviria; Heunggongvirae; Uroviricota; Caudoviricetes; Caudovirales; Siphoviridae; unclassified Siphoviridae gi|971820162|ref|YP_009214135.1| Phage coat protein [Clostridium phage phiCD146] 38.636	no blastn
6p5_11D	Ruminococcus2	8185	Myoviridae sp. ct1R189	Myoviridae ct1R189	Partial genome (putative)	ct2_mix_6p5_11D89_vs01	NODE_89_length_8185_cov_9.693235	linear	2	Prodigal (meta)	Viruses; Duplodnaviria; Heunggongvirae; Uroviricota; Caudoviricetes; Caudovirales; Myoviridae; Peduovirinae; Phitrevirus; Pseudomonas virus phi3 gi|1068359456|ref|YP_009276452.1| hypothetical protein [Pseudomonas phage phi3] 27.106	no blastn
6p5_2E	Fusicatenibacter	75551	Siphoviridae sp. ctjCO15	Siphoviridae ctjCO15	Partial genome (putative)	ct2_mix_6p5_2E15_vs01	NODE_15_length_75551_cov_299.567831	linear	4	Prodigal (meta)	Viruses; Duplodnaviria; Heunggongvirae; Uroviricota; Caudoviricetes; Caudovirales; Siphoviridae; unclassified Siphoviridae gi|31415828|ref|NP_852568.1| replication protein [Bacillus phage phBC6A52] 41.045	no blastn
6p5_2E	Fusicatenibacter	261182	Myoviridae sp. ctgvn21	Myoviridae ctgvn21	Partial genome (putative)	ct2_mix_6p5_2E1_vs01	NODE_1_length_261182_cov_554.127382	linear	43	Prodigal (meta)	Viruses; Duplodnaviria; Heunggongvirae; Uroviricota; Caudoviricetes; Caudovirales; Myoviridae; unclassified Myoviridae gi|39653713|ref|NP_945278.1| terminase, large subunit [Streptococcus phage EJ 1] 64.480	no blastn
6p5_2E	Fusicatenibacter	43113	Conjugative Transposon sp. ctL5M26		Partial genome (putative)	ct2_mix_6p5_2E26_vs01	NODE_26_length_43113_cov_796.352315	linear	2	Prodigal (meta)	Conjugative Transposon	no blastn
6p5_2E	Fusicatenibacter	41123	Myoviridae sp. ctTxm27	Myoviridae ctTxm27	Partial genome (putative)	ct2_mix_6p5_2E27_vs01	NODE_27_length_41123_cov_262.416139	linear	21	Prodigal (meta)	Viruses; Duplodnaviria; Heunggongvirae; Uroviricota; Caudoviricetes; Caudovirales; Myoviridae; unclassified Myoviridae gi|971821477|ref|YP_009217926.1| terminase large subunit (endogenous virus) [Clostridium phage phiCT453B] 58.348	no blastn
6p5_2E	Fusicatenibacter	38369	Siphoviridae sp. ctQcp28	Siphoviridae ctQcp28	Partial genome (putative)	ct2_mix_6p5_2E28_vs01	NODE_28_length_38369_cov_143.476954	linear	12	Prodigal (meta)	Viruses; Duplodnaviria; Heunggongvirae; Uroviricota; Caudoviricetes; Caudovirales; Siphoviridae; Cecivirus gi|197261519|ref|YP_002154334.1| DNA replication protein DnaC [Bacillus virus IEBH] 33.621	no blastn
6p5_2E	Fusicatenibacter	23497	metagenomic plasmid sp. ctwGy38		Partial genome (putative)	ct2_mix_6p5_2E38_vs01	NODE_38_length_23497_cov_88.531354	linear	3	Prodigal (meta)	cellular organisms; Bacteria; Proteobacteria; Gammaproteobacteria; Vibrionales; Vibrionaceae; Photobacterium; Photobacterium damselae gi|312621047|ref|YP_003993775.1|Macrolide export ATP binding/permease protein MacB (plasmid) [Photobacterium damselae subsp. damselae] 45.455	no blastn
6p5_2E	Fusicatenibacter	11753	Conjugative Transposon sp. ctAJw57		Partial genome (putative)	ct2_mix_6p5_2E57_vs01	NODE_57_length_11753_cov_9.927082	linear	1	Prodigal (meta)	Conjugative Transposon	no blastn
6p5_2E	Fusicatenibacter	113587	Siphoviridae sp. ctaE926	Siphoviridae ctaE926	Partial genome (putative)	ct2_mix_6p5_2E6_vs01	NODE_6_length_113587_cov_298.176831	linear	8	Prodigal (meta)	Viruses; Duplodnaviria; Heunggongvirae; Uroviricota; Caudoviricetes; Caudovirales; Siphoviridae; unclassified Siphoviridae gi|28876155|ref|NP_795382.1| putative DNA polymerase III delta prime subunit [Streptococcus phage 315.1] 46.014	no blastn
6p5_2E	Fusicatenibacter	5592	Myoviridae sp. ctgBX75	Myoviridae ctgBX75	Partial genome (putative)	ct2_mix_6p5_2E75_vs01	NODE_75_length_5592_cov_10.307748	linear	4	Prodigal (meta)	Viruses; Duplodnaviria; Heunggongvirae; Uroviricota; Caudoviricetes; Caudovirales; Myoviridae; Lubbockvirus; unclassified Lubbockvirus gi|971819964|ref|YP_009206120.1| putative phage terminase large subunit [Clostridium phage phiMMP01] 62.469	no blastn
6p5_2E	Fusicatenibacter	100665	Herelleviridae sp. ct1M228	Herelleviridae ct1M228	Partial genome (putative)	ct2_mix_6p5_2E8_vs01	NODE_8_length_100665_cov_234.259596	linear	18	Prodigal (meta)	Viruses; Duplodnaviria; Heunggongvirae; Uroviricota; Caudoviricetes; Caudovirales; Herelleviridae; Spounavirinae; unclassified Spounavirinae gi|418489633|ref|YP_007003448.1| DNA polymerase [Bacillus phage SP 10] 29.622	no blastn
6p5_3A	Holdemanella	2670	metagenomic plasmid sp. ctqfc116		Complete genome (putative)	ct2_mix_6p5_3A116	NODE_116_length_2725_cov_12.007491	circular	0	PHANOTATE	cellular organisms; Bacteria; Proteobacteria; Gammaproteobacteria; Enterobacterales; Enterobacteriaceae; Salmonella; Salmonella enterica; Salmonella enterica subsp. enterica gi|302122899|ref|YP_003795712.1|putative plasmid replication protein RepA (plasmid) [Salmonella enterica subsp. enterica serovar Enteritidis] 48.201	no blastn
6p5_3A	Holdemanella	65049	Conjugative Transposon sp. ctMZe32		Partial genome (putative)	ct2_mix_6p5_3A2_vs01	NODE_2_length_65049_cov_1548.582331	linear	8	Prodigal (meta)	Conjugative Transposon	no blastn
6p5_3C	Dorea	19334	Siphoviridae sp. ct0Gf17	Siphoviridae ct0Gf17	Partial genome (putative)	ct2_mix_6p5_3C17_vs01	NODE_17_length_19334_cov_18.799056	linear	14	Prodigal (meta)	Viruses; Duplodnaviria; Heunggongvirae; Uroviricota; Caudoviricetes; Caudovirales; Siphoviridae; Nymbaxtervirinae; Nymphadoravirus; Gordonia virus Zirinka gi|1070104591|ref|YP_009289662.1| terminase large subunit [Gordonia phage Zirinka] 37.838	no blastn
6p5_3C	Dorea	53812	Conjugative Transposon sp. ctB8S31		Partial genome (putative)	ct2_mix_6p5_3C1_vs01	NODE_1_length_53812_cov_1007.065759	linear	4	Prodigal (meta)	Conjugative Transposon	no blastn
6p5_3C	Dorea	14193	Myoviridae sp. ctcJF27	Myoviridae ctcJF27	Partial genome (putative)	ct2_mix_6p5_3C27_vs01	NODE_27_length_14193_cov_64.647192	linear	11	Prodigal (meta)	Viruses; Duplodnaviria; Heunggongvirae; Uroviricota; Caudoviricetes; Caudovirales; Myoviridae; unclassified Myoviridae gi|971821477|ref|YP_009217926.1| terminase large subunit (endogenous virus) [Clostridium phage phiCT453B] 59.863	no blastn
6p5_3C	Dorea	9578	Siphoviridae sp. ctP5m39	Siphoviridae ctP5m39	Partial genome (putative)	ct2_mix_6p5_3C39_vs01	NODE_39_length_9578_cov_177.054189	linear	2	Prodigal (meta)	Viruses; Duplodnaviria; Heunggongvirae; Uroviricota; Caudoviricetes; Caudovirales; Siphoviridae; unclassified Siphoviridae gi|110804045|ref|YP_699932.1| conserved hypothetical protein [Clostridium phage phiSM101] 28.000	no blastn
6p5_3C	Dorea	40671	Myoviridae sp. ctuwf33	Myoviridae ctuwf33	Partial genome (putative)	ct2_mix_6p5_3C3_vs01	NODE_3_length_40671_cov_1492.697065	linear	21	Prodigal (meta)	Viruses; Duplodnaviria; Heunggongvirae; Uroviricota; Caudoviricetes; Caudovirales; Myoviridae; unclassified Myoviridae gi|971819910|ref|YP_009201989.1| putative phage terminase, large subunit [Clostridium phage phiCD506] 33.209	no blastn
6p5_3C	Dorea	4596	Siphoviridae sp. ctqzQ59	Siphoviridae ctqzQ59	Partial genome (putative)	ct2_mix_6p5_3C59_vs01	NODE_59_length_4596_cov_14.708434	linear	2	Prodigal (meta)	Viruses; Duplodnaviria; Heunggongvirae; Uroviricota; Caudoviricetes; Caudovirales; Siphoviridae; Moineauvirus gi|281416415|ref|YP_003347439.1| hypothetical protein [Streptococcus virus phiAbc2] 53.901	no blastn
6p5_3D	Holdemanella	30879	Myoviridae sp. ctequ22	Myoviridae ctequ22	Partial genome (putative)	ct2_mix_6p5_3D22_vs01	NODE_22_length_30879_cov_164.870069	linear	5	Prodigal (meta)	Viruses; Duplodnaviria; Heunggongvirae; Uroviricota; Caudoviricetes; Caudovirales; Myoviridae; Rosemountvirus; Salmonella virus BP63 gi|1070621477|ref|YP_009302950.1| hypothetical protein BP63_31 [Salmonella phage BP63] 31.111	no blastn
6p5_3D	Holdemanella	59196	Siphoviridae sp. ct4yQ35	Siphoviridae ct4yQ35	Partial genome (putative)	ct2_mix_6p5_3D5_vs01	NODE_5_length_59196_cov_256.289207	linear	6	Prodigal (meta)	Viruses; Duplodnaviria; Heunggongvirae; Uroviricota; Caudoviricetes; Caudovirales; Siphoviridae; unclassified Siphoviridae gi|431810385|ref|YP_007237267.1| putative DNA directed DNA polymerase A [Clostridium phage phi8074 B1] 31.992	no blastn
6p5_4F	Clostridium_IV	29343	Conjugative Transposon sp. ct5U741		Complete genome (putative)	ct2_mix_6p5_4F1	NODE_1_length_29394_cov_28.131531	circular	0	PHANOTATE	Conjugative Transposon	no blastn
6p5_4F	Clostridium_IV	14451	Siphoviridae sp. ctCGl43	Siphoviridae ctCGl43	Complete genome (putative)	ct2_mix_6p5_4F3	NODE_3_length_14502_cov_37.783484	circular	0	PHANOTATE	Viruses; Duplodnaviria; Heunggongvirae; Uroviricota; Caudoviricetes; Caudovirales; Siphoviridae; Nickievirus; unclassified Nickievirus gi|410491496|ref|YP_006906718.1| putative exonuclease [Salmonella phage SSU5] 36.667	no blastn
6p5_8F	Coprococcus	5708	metagenomic plasmid sp. ctbtm62		Complete genome (putative)	ct2_mix_6p5_8F62	NODE_62_length_5763_cov_9.841801	circular	0	PHANOTATE	cellular organisms; Bacteria; Terrabacteria group; Firmicutes; Bacilli; Bacillales; Bacillaceae; Bacillus; unclassified Bacillus gi|312620944|ref|YP_003927879.1|putative replication protein (plasmid) [Bacillus sp. BS 02] 38.411	no blastn
6p5_8F	Coprococcus	1698	metagenomic plasmid sp. ct1vY150		Complete genome (putative)	ct2_mix_6p5_8F150	NODE_150_length_1753_cov_19.480565	circular	0	PHANOTATE	cellular organisms; Bacteria; Terrabacteria group; Firmicutes; Bacilli; Bacillales; Paenibacillaceae; Paenibacillus gi|190571879|ref|YP_001966545.1|Rep protein (plasmid) [Paenibacillus popilliae] 38.068	no blastn
6p5_8F	Coprococcus	43935	Conjugative Transposon sp. ctS3610		Partial genome (putative)	ct2_mix_6p5_8F10_vs01	NODE_10_length_43935_cov_38.888765	linear	3	Prodigal (meta)	Conjugative Transposon	no blastn
6p5_8F	Coprococcus	31623	Conjugative Transposon sp. ctAxJ16		Partial genome (putative)	ct2_mix_6p5_8F16_vs01	NODE_16_length_31623_cov_53.476147	linear	4	Prodigal (meta)	Conjugative Transposon	no blastn
6p5_8F	Coprococcus	194550	Conjugative Transposon sp. ctzWU81		Partial genome (putative)	ct2_mix_6p5_8F1_vs01	NODE_1_length_194550_cov_112.623450	linear	17	Prodigal (meta)	Conjugative Transposon	no blastn
6p5_8F	Coprococcus	175668	Siphoviridae sp. ctJsd82	Siphoviridae ctJsd82	Partial genome (putative)	ct2_mix_6p5_8F2_vs01	NODE_2_length_175668_cov_1174.412794	linear	26	Prodigal (meta)	Viruses; Duplodnaviria; Heunggongvirae; Uroviricota; Caudoviricetes; Caudovirales; Siphoviridae; unclassified Siphoviridae gi|157325219|ref|YP_001468641.1| putative terminase large subunit [Listeria phage B025] 34.301	no blastn
6p5_8F	Coprococcus	5838	Siphoviridae sp. cth4B60	Siphoviridae cth4B60	Partial genome (putative)	ct2_mix_6p5_8F60_vs01	NODE_60_length_5838_cov_7.057583	linear	1	Prodigal (meta)	Viruses; Duplodnaviria; Heunggongvirae; Uroviricota; Caudoviricetes; Caudovirales; Siphoviridae; unclassified Siphoviridae gi|431810400|ref|YP_007237282.1| hypothetical protein phi8074 B1_00042 [Clostridium phage phi8074 B1] 32.783	no blastn
6p5_8F	Coprococcus	5678	metagenomic plasmid sp. ctmYw63		Partial genome (putative)	ct2_mix_6p5_8F63_vs01	NODE_63_length_5678_cov_3.836031	linear	1	Prodigal (meta)	cellular organisms; Bacteria; Proteobacteria; Gammaproteobacteria; Pseudomonadales; Pseudomonadaceae; Pseudomonas; unclassified Pseudomonas gi|21218457|ref|NP_631985.1|replicative helicase dnaB2 (plasmid) [Pseudomonas sp. SLT2001] 37.500	no blastn
6p5_8F	Coprococcus	3096	Siphoviridae sp. ctcdS89	Siphoviridae ctcdS89	Partial genome (putative)	ct2_mix_6p5_8F89_vs01	NODE_89_length_3096_cov_3.420914	linear	1	Prodigal (meta)	Viruses; Duplodnaviria; Heunggongvirae; Uroviricota; Caudoviricetes; Caudovirales; Siphoviridae; unclassified Siphoviridae gi|393707862|ref|YP_950598.2| hypothetical protein, partial [Streptococcus phage SMP] 56.855	no blastn
6p5_8G	Blautia	2237	Herelleviridae sp. ctjLr174	Herelleviridae ctjLr174	Partial genome (putative)	ct2_mix_6p5_8G174_vs01	NODE_174_length_2237_cov_7.467003	linear	1	Prodigal (meta)	Viruses; Duplodnaviria; Heunggongvirae; Uroviricota; Caudoviricetes; Caudovirales; Herelleviridae; Twortvirinae; Silviavirus; Staphylococcus virus Remus gi|472437843|ref|YP_007677575.1| major tail protein [Staphylococcus phage vB_SauM_Romulus] 27.344	no blastn
6p5_8G	Blautia	29589	Siphoviridae sp. ctC2F19	Siphoviridae ctC2F19	Partial genome (putative)	ct2_mix_6p5_8G19_vs01	NODE_19_length_29589_cov_22.813605	linear	3	Prodigal (meta)	Viruses; Duplodnaviria; Heunggongvirae; Uroviricota; Caudoviricetes; Caudovirales; Siphoviridae; Spbetavirus gi|9630157|ref|NP_046584.1| putative transglycosylase [Bacillus virus SPbeta] 25.283	no blastn
6p5_8G	Blautia	13371	Siphoviridae sp. ctWhf52	Siphoviridae ctWhf52	Partial genome (putative)	ct2_mix_6p5_8G52_vs01	NODE_52_length_13371_cov_1723.770051	linear	3	Prodigal (meta)	Viruses; Duplodnaviria; Heunggongvirae; Uroviricota; Caudoviricetes; Caudovirales; Siphoviridae; Moineauvirus gi|9634630|ref|NP_038304.1| ORF4 [Streptococcus virus 7201] 37.864	no blastn
6p5_8G	Blautia	11826	metagenomic plasmid sp. ct79062		Partial genome (putative)	ct2_mix_6p5_8G62_vs01	NODE_62_length_11826_cov_29.890494	linear	1	Prodigal (meta)	cellular organisms; Bacteria; Terrabacteria group; Firmicutes; Bacilli; Lactobacillales; Streptococcaceae; Lactococcus; Lactococcus lactis gi|348020299|ref|YP_004873814.1|aggregation promoting protein (plasmid) [Lactococcus lactis subsp. lactis] 33.824	no blastn
6p5_8G	Blautia	45502	Siphoviridae sp. ctE8u86	Siphoviridae ctE8u86	Partial genome (putative)	ct2_mix_6p5_8G6_vs01	NODE_6_length_45502_cov_75.016503	linear	19	Prodigal (meta)	Viruses; Duplodnaviria; Heunggongvirae; Uroviricota; Caudoviricetes; Caudovirales; Siphoviridae; Psavirus; Listeria virus LP302 gi|514051934|ref|YP_008126698.1| terminase large subunit [Listeria phage LP 030 2] 33.333	no blastn
6p5_8G	Blautia	38771	metagenomic plasmid sp. ctrqj89		Partial genome (putative)	ct2_mix_6p5_8G9_vs01	NODE_9_length_38771_cov_85.872637	linear	2	Prodigal (meta)	cellular organisms; Bacteria; Proteobacteria; Gammaproteobacteria; Pseudomonadales; Pseudomonadaceae; Pseudomonas; unclassified Pseudomonas gi|21218457|ref|NP_631985.1|replicative helicase dnaB2 (plasmid) [Pseudomonas sp. SLT2001] 46.119	no blastn
7p5_2E	Dorea	2204	metagenomic plasmid sp. cttuk73		Complete genome (putative)	ct2_mix_7p5_2E73	NODE_73_length_2259_cov_3289.015880	circular	0	PHANOTATE	cellular organisms; Bacteria; Terrabacteria group; Firmicutes; Bacilli; Bacillales; Staphylococcaceae; Staphylococcus gi|162145843|ref|YP_001595585.1|replication protein (plasmid) [Staphylococcus aureus] 82.895	no blastn
7p5_2E	Dorea	63039	metagenomic plasmid sp. ctGD526		Partial genome (putative)	ct2_mix_7p5_2E6_vs01	NODE_6_length_63039_cov_1500.171837	linear	7	Prodigal (meta)	cellular organisms; Bacteria; Terrabacteria group; Firmicutes; Clostridia; Clostridiales; Clostridiaceae; Clostridium gi|691228530|ref|YP_009069286.1|putative DNA polymerase III, subunits gamma and tau (plasmid) [Clostridium botulinum] 41.253	no blastn
7p5_2E	Dorea	59528	Conjugative Transposon sp. ctEBU29		Partial genome (putative)	ct2_mix_7p5_2E9_vs01	NODE_9_length_59528_cov_736.236460	linear	8	Prodigal (meta)	Conjugative Transposon	no blastn
7p5_3B	Roseburia	31276	Siphoviridae sp. ctb6214	Siphoviridae ctb6214	Partial genome (putative)	ct2_mix_7p5_3B14_vs01	NODE_14_length_31276_cov_29.998238	linear	9	Prodigal (meta)	Viruses; Duplodnaviria; Heunggongvirae; Uroviricota; Caudoviricetes; Caudovirales; Siphoviridae; unclassified Siphoviridae gi|80159747|ref|YP_398491.1| DNA Polymerase III alpha chain [Clostridium phage c st] 28.795	no blastn
7p5_3B	Roseburia	29158	Conjugative Transposon sp. ctTbt16		Partial genome (putative)	ct2_mix_7p5_3B16_vs01	NODE_16_length_29158_cov_40.040924	linear	8	Prodigal (meta)	Conjugative Transposon	no blastn
7p5_3B	Roseburia	20161	metagenomic plasmid sp. ctgV123		Partial genome (putative)	ct2_mix_7p5_3B23_vs01	NODE_23_length_20161_cov_11.204914	linear	4	Prodigal (meta)	cellular organisms; Bacteria; Proteobacteria; Betaproteobacteria; Burkholderiales; Burkholderiaceae; Ralstonia; Ralstonia solanacearum gi|300697630|ref|YP_003748291.1|permease and ATP binding protein of yersiniabactin iron ABC transporter (plasmid) [Ralstonia solanacearum CFBP2957] 35.741	no blastn
7p5_3B	Roseburia	17758	Myoviridae sp. ctj7v27	Myoviridae ctj7v27	Partial genome (putative)	ct2_mix_7p5_3B27_vs01	NODE_27_length_17758_cov_23.364740	linear	1	Prodigal (meta)	Viruses; Duplodnaviria; Heunggongvirae; Uroviricota; Caudoviricetes; Caudovirales; Myoviridae; Rosemountvirus; Salmonella virus BP63 gi|1070621477|ref|YP_009302950.1| hypothetical protein BP63_31 [Salmonella phage BP63] 28.878	no blastn
7p5_3B	Roseburia	14725	Conjugative Transposon sp. ctkXV33		Partial genome (putative)	ct2_mix_7p5_3B33_vs01	NODE_33_length_14725_cov_1470.676142	linear	2	Prodigal (meta)	Conjugative Transposon	no blastn
7p5_3B	Roseburia	95220	Myoviridae sp. ctFyM33	Myoviridae ctFyM33	Partial genome (putative)	ct2_mix_7p5_3B3_vs01	NODE_3_length_95220_cov_354.266842	linear	10	Prodigal (meta)	Viruses; Duplodnaviria; Heunggongvirae; Uroviricota; Caudoviricetes; Caudovirales; Myoviridae; Peduovirinae; Peduovirus; unclassified Peduovirus gi|744692739|ref|YP_009113082.1| tail fiber protein [Enterobacteria phage P88] 51.389	no blastn
7p5_3B	Roseburia	3022	Inoviridae sp. ct5aB72		Partial genome (putative)	ct2_mix_7p5_3B72_vs01	NODE_72_length_3022_cov_4.257162	linear	2	Prodigal (meta)	Inoviridae	no blastn
7p5_3C	Methanobrevibacter	7382	Siphoviridae sp. ctyJl32	Siphoviridae ctyJl32	Partial genome (putative)	ct2_mix_7p5_3C32_vs01	NODE_32_length_7382_cov_34.663710	linear	2	Prodigal (meta)	Viruses; Duplodnaviria; Heunggongvirae; Uroviricota; Caudoviricetes; Caudovirales; Siphoviridae; unclassified Siphoviridae gi|11863101|ref|NP_071818.1| putative large terminase subunit [Methanothermobacter phage psiM100] 31.628	no blastn
7p5_3C	Methanobrevibacter	2592	Myoviridae sp. ctOKu54	Myoviridae ctOKu54	Partial genome (putative)	ct2_mix_7p5_3C54_vs01	NODE_54_length_2592_cov_3.145053	linear	1	Prodigal (meta)	Viruses; Duplodnaviria; Heunggongvirae; Uroviricota; Caudoviricetes; Caudovirales; Myoviridae gi|593777541|ref|YP_009015384.1| gp73 [Bacillus virus G] 30.129	no blastn
7p5_6A	Methanobrevibacter	55191	Unclassified virus sp. ctpRn10		Partial genome (putative)	ct2_mix_7p5_6A10_vs01	NODE_10_length_55191_cov_151.269842	linear	2	Prodigal (meta)	unclassified virus	no blastn
7p5_6A	Methanobrevibacter	13471	Siphoviridae sp. ctTIf26	Siphoviridae ctTIf26	Partial genome (putative)	ct2_mix_7p5_6A26_vs01	NODE_26_length_13471_cov_52.021914	linear	3	Prodigal (meta)	Viruses; Duplodnaviria; Heunggongvirae; Uroviricota; Caudoviricetes; Caudovirales; Siphoviridae; unclassified Siphoviridae gi|11863101|ref|NP_071818.1| putative large terminase subunit [Methanothermobacter phage psiM100] 31.628	no blastn
7p5_6A	Methanobrevibacter	147809	Unclassified virus sp. ct9nL63		Partial genome (putative)	ct2_mix_7p5_6A3_vs01	NODE_3_length_147809_cov_271.756447	linear	7	Prodigal (meta)	unclassified virus	no blastn
7p5_6G	Blautia	12146	metagenomic plasmid sp. ctP4P72		Complete genome (putative)	ct2_mix_7p5_6G72	NODE_72_length_12188_cov_90.411193	circular	0	PHANOTATE	cellular organisms; Bacteria; Proteobacteria; Alphaproteobacteria; Rhizobiales; Rhizobiaceae; Sinorhizobium/Ensifer group; Sinorhizobium; Sinorhizobium medicae gi|150376645|ref|YP_001313241.1|methionine aminopeptidase (plasmid) [Sinorhizobium medicae WSM419] 32.780	no blastn
7p5_6G	Blautia	5156	Myoviridae sp. ct0dL124	Myoviridae ct0dL124	Partial genome (putative)	ct2_mix_7p5_6G124_vs01	NODE_124_length_5156_cov_192.913260	linear	1	Prodigal (meta)	Viruses; Duplodnaviria; Heunggongvirae; Uroviricota; Caudoviricetes; Caudovirales; Myoviridae; Peduovirinae; Hpunavirus gi|17981845|ref|NP_536836.1| orf29 [Haemophilus virus HP2] 24.922	no blastn
7p5_6G	Blautia	34426	Siphoviridae sp. ctk8w22	Siphoviridae ctk8w22	Partial genome (putative)	ct2_mix_7p5_6G22_vs01	NODE_22_length_34426_cov_142.619708	linear	16	Prodigal (meta)	Viruses; Duplodnaviria; Heunggongvirae; Uroviricota; Caudoviricetes; Caudovirales; Siphoviridae; unclassified Siphoviridae gi|509140041|ref|YP_008058925.1| putative phage terminase large subunit [Clostridium phage vB_CpeS CP51] 56.512	no blastn
7p5_6G	Blautia	33621	Myoviridae sp. ctQPp24	Myoviridae ctQPp24	Partial genome (putative)	ct2_mix_7p5_6G24_vs01	NODE_24_length_33621_cov_38.436900	linear	1	Prodigal (meta)	Viruses; Duplodnaviria; Heunggongvirae; Uroviricota; Caudoviricetes; Caudovirales; Myoviridae; Svunavirus; Geobacillus virus GBSV1 gi|115334639|ref|YP_764485.1| TMP repeat protein [Geobacillus phage GBSV1] 56.818	no blastn
7p5_6G	Blautia	32891	Myoviridae sp. ctMrD25	Myoviridae ctMrD25	Partial genome (putative)	ct2_mix_7p5_6G25_vs01	NODE_25_length_32891_cov_72.645298	linear	11	Prodigal (meta)	Viruses; Duplodnaviria; Heunggongvirae; Uroviricota; Caudoviricetes; Caudovirales; Myoviridae; unclassified Myoviridae gi|1068513097|ref|YP_009276831.1| hypothetical protein BalMu1_A25 [Bacillus phage BalMu 1] 41.547	no blastn
7p5_6G	Blautia	9567	Siphoviridae sp. ct5Kk84	Siphoviridae ct5Kk84	Partial genome (putative)	ct2_mix_7p5_6G84_vs01	NODE_84_length_9567_cov_12.239907	linear	1	Prodigal (meta)	Viruses; Duplodnaviria; Heunggongvirae; Uroviricota; Caudoviricetes; Caudovirales; Siphoviridae; Saphexavirus; unclassified Saphexavirus gi|971765912|ref|YP_009218886.1| chitinase [Enterococcus phage vB_EfaS_IME198] 51.579	no blastn
7p5_9F	Methanobrevibacter	21121	metagenomic plasmid sp. ctpnf96		Partial genome (putative)	ct2_mix_7p5_9F6_vs01	NODE_6_length_21121_cov_93.117915	linear	1	Prodigal (meta)	cellular organisms; Bacteria; Proteobacteria; Alphaproteobacteria; Rhizobiales; Rhizobiaceae; Sinorhizobium/Ensifer group; Sinorhizobium; Sinorhizobium fredii group; Sinorhizobium fredii gi|227819600|ref|YP_002823571.1|4 aminobutyrate aminotransferase (plasmid) [Sinorhizobium fredii NGR234] 35.369	no blastn

## Sheet: (D) Bifido_5p4_9H5
Associated with Figure 7
Annotation of Bifidobacterium contig 5p4_9H5, from the group of Gordonia phage Nymphadora-like phages.
		Consensus Annotation	BlastP RefSeq Viral					Phyre2							PhANNs
Protein	Protein Length		Subject	Perc ID	Length	Subject Length	Subject Title	Hit	Confidence (%)	Sequence identity (%)	Alignment coverage (%)	Hit info 1	Hit info 2	Hit info 3	Major capsid	Minor capsid	Baseplate	Major tail	Minor tail	Portal	Tail fiber	Tail shaft	Collar	HTJ	Other	Confidence
IIDJKODC_00001	225	Host; Pyruvate carboxylase	YP_009914487.1	29.545	88	970	YP_009914487.1 Res [Enterobacteria phage P7]	c3tw6B	100	13	96	2.4	PDB header:ligase/activator	Chain: B: PDB Molecule:pyruvate carboxylase protein;	0.12	0.1	0.05	0.06	0.04	3.35	0.02	0.01	0.04	0.27	5.95	0.98
IIDJKODC_00002	230	Host; glutamate racemase	YP_001029427.1	36.735	49	833	YP_001029427.1 GfV-D1-ORF1 [Glypta fumiferanae ichnovirus]	c3ojcD	100	22	98	1.75	PDB header:isomerase	Chain: D: PDB Molecule:putative aspartate/glutamate racemase;	0.13	0.19	0.08	0.03	0.17	0.12	0.21	0.1	0.17	1.92	6.86	0.99
IIDJKODC_00003	544	Host; FolC	YP_002790880.2	29.63	81	3390	YP_002790880.2 putative structural polyprotein [Solenopsis invicta virus 3]	c2vosA	100	41	82	2	PDB header:ligase	Chain: A: PDB Molecule:folylpolyglutamate synthase protein folc;	0.37	1.15	0.22	0.16	0.63	2.71	0.41	0.22	0.15	0.51	3.47	0.97
IIDJKODC_00004	533	Host; Peptidase	YP_009345936.1	35.714	42	1101	YP_009345936.1 ACH96250.1 GrBNV gp37-like protein [Kallithea virus]	c2oknB	100	27	87	2.45	PDB header:hydrolase	Chain: B: PDB Molecule:xaa-pro dipeptidase;	0.08	0.15	0.04	0.05	0.06	6.19	0.06	0.03	0.13	0.37	2.84	0.97
IIDJKODC_00005	173	Host; NUDIX protein	YP_239162.1	33.333	81	137	YP_239162.1 NudE nudix hydrolase [Escherichia virus RB43]	c3edsA	99.9	31	80	1.76	PDB header:hydrolase	Chain: A: PDB Molecule:mutt/nudix family protein;	1.19	2.85	0.19	0.37	0.25	0.32	0.27	0.11	0.21	0.43	3.79	0.97
IIDJKODC_00006	570	Host; ABC transporter	YP_004957306.1	37.864	206	251	YP_004957306.1 DevA family ABC transporter ATP-binding protein [Planktothrix phage PaV-LD]	c7lkzA	100	31	94	3.27	PDB header:translocase	Chain: A: PDB Molecule:retinal-specific phospholipid-transporting atpase abca4;	3.26	0.56	0.4	0.32	0.25	0.72	0.42	0.2	0.2	0.67	3	0.88
IIDJKODC_00007	391	Host; ABC transporter	YP_009333216.1	28.788	66	2241	YP_009333216.1 RdRp [Beihai barnacle virus 2]	c7aheA	99.9	17	74	4.1	PDB header:membrane protein	Chain: A: PDB Molecule:abc transporter permease subunit;	0.87	0.35	0.27	0.45	1.38	0.27	0.48	0.76	0.29	1.78	3.09	0.97
IIDJKODC_00008	357	Host; ABC transporter	YP_009609008.1	28.125	64	416	YP_009609008.1 hypothetical protein FDI21_gp093 [Pseudomonas phage Noxifer]	c7aheA	99.9	21	67	4.1	PDB header:membrane protein	Chain: A: PDB Molecule:abc transporter permease subunit;	0.33	0.49	0.41	0.22	0.61	0.44	1.02	0.46	1.18	0.95	3.9	0.97
IIDJKODC_00009	541	Host; Phosphate binding protein	YP_004324925.1	26.115	157	2534	YP_004324925.1 VrlC protein [Prochlorococcus phage P-SSM7]	d1jeta	100	21	95	Periplasmic binding protein-like II	Periplasmic binding protein-like II	Phosphate binding protein-like	1.56	0.41	0.42	3.02	0.45	0.91	1.07	0.48	0.28	0.51	0.89	0.62
IIDJKODC_00010	408	Host; Transcriptional regulator	YP_009846342.1	72.222	18	54	YP_009846342.1 hypothetical protein HWC26_gp005 [Aeromonas phage 2_L372X]	c1z05A	100	27	95	2	PDB header:transcription	Chain: A: PDB Molecule:transcriptional regulator, rok family;	0.52	1.54	0.54	0.26	0.5	0.35	0.72	0.35	0.38	0.52	4.33	0.97
IIDJKODC_00011	299	Host; fructokinase	YP_004934679.1	31.667	60	458	YP_004934679.1 putative portal protein [Rhodobacter phage RcapMu]	c2qhpA	100	43	96	1.8	PDB header:transferase	Chain: A: PDB Molecule:fructokinase;	1.38	0.41	0.26	0.75	0.31	0.49	0.94	0.2	1.01	0.32	3.94	0.97
IIDJKODC_00013	260	Lysin	YP_009788281.1	32.184	174	360	YP_009788281.1 endolysin [Streptomyces phage Raleigh]	d1j3ga	100	20	61	N-acetylmuramoyl-L-alanine amidase-like	N-acetylmuramoyl-L-alanine amidase-like	N-acetylmuramoyl-L-alanine amidase-like	0.09	0.29	0.3	0.17	0.45	0.73	0.9	0.19	0.34	0.26	6.28	0.98
IIDJKODC_00014	132	Holin	YP_009223759.1	34.426	61	81	YP_009223759.1 holin-like protein [Geobacillus virus E3]	c6wveA	42.7	31	23	2.43	PDB header:membrane protein	Chain: A: PDB Molecule:green fluorescent protein,chicken signal peptidase complex	0.13	0.25	1.05	0.13	0.31	0.08	3.67	0.13	0.31	0.27	3.67	0.52
IIDJKODC_00015	129		YP_009981191.1	29.825	114	99	YP_009981191.1 hypothetical protein JMN98_gp29 [Mycobacterium phage Snazzy]	c5tibA	47.1	33	60	2.6	PDB header:lipid binding protein	Chain: A: PDB Molecule:sugar abc transporter substrate-binding protein,gasdermin-	0.01	0.21	0.02	0.01	0.07	0.18	0.09	0.02	0.03	0.2	9.15	1
IIDJKODC_00016	101		YP_009287578.1	65	20	67	YP_009287578.1 hypothetical protein BIZ77_gp069 [Gordonia phage Bantam]	c5xavB	21.2	40	19	1.48	PDB header:biosynthetic protein	Chain: B: PDB Molecule:intracellular polyhydroxyalkanoate synthase;	0.79	0.53	0.5	1.46	0.74	0.59	0.83	0.21	0.27	2.74	1.34	0.59
IIDJKODC_00017	1723	Tail fiber	YP_009816222.1	31.33	233	1275	YP_009816222.1 hypothetical protein HOU59_gp01, partial (endogenous virus) [Lactobacillus phage ViSo-2018a]	c5ew5C	96	10	8	3.2	PDB header:hydrolase	Chain: C: PDB Molecule:colicin-e9;	0	0.01	0.01	0	0.05	0	9.86	0	0.04	0	0.02	1
IIDJKODC_00018	540	Tail protein	YP_009815361.1	29.412	221	404	YP_009815361.1 minor tail protein [Arthrobacter phage DrManhattan]	d1nkqa	64.2	21	12	FAH	FAH	FAH	0.45	0.53	0.58	2.42	1.8	0.31	1.54	0.39	0.51	0.44	1.03	0.57
IIDJKODC_00019	304	Tail protein	YP_009602820.1	32.877	146	359	YP_009602820.1 minor tail protein [Arthrobacter phage Preamble]	c3rd4A	41.5	28	19	2.9	PDB header:structural genomics, unknown function	Chain: A: PDB Molecule:uncharacterized protein;	0.21	0.36	0.29	0.42	0.5	0.29	3.09	1.7	1.45	0.53	1.16	0.46
IIDJKODC_00020	291	Tail protein	YP_009591477.1	26.23	183	285	YP_009591477.1 tail protein [Streptomyces phage phiELB20]	c2x8kB	99.8	16	94	2.95	PDB header:viral protein	Chain: B: PDB Molecule:hypothetical protein 19.1;	0.16	0.2	0.46	0.29	4.67	0.25	0.96	0.15	0.46	0.39	1.99	0.85
IIDJKODC_00021	1449	Tail protein	NP_958289.1	39.762	420	1440	NP_958289.1 ORF9 [Streptomyces phage VWB]	c6tabA	99.3	13	8	1.26	PDB header:hydrolase	Chain: A: PDB Molecule:slt domain-containing protein;	0.04	0.24	0.04	0.01	1.51	0.62	6.6	0.02	0.11	0.03	0.8	0.79
IIDJKODC_00022	98		YP_008239652.1	52	25	166	YP_008239652.1 hypothetical protein N275_gp55 [Salmonella phage FSL SP-031]	c4kw3A	82.5	49	38	2.7	PDB header:viral protein	Chain: A: PDB Molecule:ns1;	0.06	0.39	0.26	0.02	0.08	0.94	0.19	0.03	0.15	0.3	7.58	0.99
IIDJKODC_00023	116		YP_009213141.1	32.039	103	107	YP_009213141.1 hypothetical protein AVV12_gp14 [Streptomyces phage SF3]	c4l6tB	52.8	28	26	1.86	PDB header:hydrolase	Chain: B: PDB Molecule:ecxb;	0.27	0.44	0.06	0.06	0.17	0.17	0.09	0.03	0.02	0.95	7.75	0.99
IIDJKODC_00024	235	tail protein	YP_009807137.1	30	170	218	YP_009807137.1 major tail protein [Gordonia phage Daredevil]	c6xgrG	52.3	21	80	3.5	PDB header:viral protein	Chain: G: PDB Molecule:ysd1_22 major tail protein;	0.7	0.41	0.74	1.53	1.85	0.34	1.11	0.56	0.97	0.7	1.11	0.67
IIDJKODC_00025	134		YP_009276367.1	28.713	101	128	YP_009276367.1 hypothetical protein BH787_gp61 [Gordonia phage GMA4]	c6te9F	86.1	16	62	3.58	PDB header:virus	Chain: F: PDB Molecule:tail terminator protein rcc01690;	0.18	0.78	1.46	0.29	0.38	0.98	0.36	0.12	0.7	2.61	2.14	0.58
IIDJKODC_00026	107		YP_004957046.1	33.333	84	1978	YP_004957046.1 gp31 [Bacillus phage W.Ph.]	c4au1A	16.6	29	21	1.45	PDB header:isomerase	Chain: A: PDB Molecule:precorrin-8x methylmutase;	0.1	0.52	0.04	0.06	0.05	0.02	0.04	0.02	0.04	0.05	9.07	1
IIDJKODC_00027	115	Head-tail stopper protein	YP_009815767.1	25.974	77	113	YP_009815767.1 head-to-tail stopper [Arthrobacter phage Coral]	d1of5b	31.7	21	23	Cystatin-like	NTF2-like	NTF2-like	0.1	0.3	0.08	0.26	0.06	0.79	0.68	0.01	0.09	0.28	7.35	0.99
IIDJKODC_00028	175	Major capsid protein	YP_003714736.1	38.129	139	198	YP_003714736.1 gp29 [Streptomyces phage phiSASD1]	c6to8B	99.9	19	92	3.36	PDB header:virus	Chain: B: PDB Molecule:adaptor protein rcc01688;	0.66	0.37	0.19	0.49	0.28	0.72	0.23	0.11	0.26	5.58	1.09	0.79
IIDJKODC_00029	676	Major capsid protein	YP_009818566.1	30.524	439	436	YP_009818566.1 major capsid protein [Arthrobacter phage Maja]	d2ft1a1	100	24	40	Major capsid protein gp5	Major capsid protein gp5	Major capsid protein gp5	9.16	0.29	0.03	0.05	0.05	0.16	0.06	0.01	0.04	0.03	0.13	1
IIDJKODC_00030	427	Portal protein	YP_009596868.1	33.661	407	477	YP_009596868.1 portal protein [Propionibacterium phage B3]	c6te9B	100	19	83	3.58	PDB header:virus	Chain: B: PDB Molecule:phage portal protein, hk97 family;	0.09	0.21	0.02	0.04	0.55	8.35	0.16	0.01	0.08	0.08	0.4	0.99
IIDJKODC_00031	52		YP_008853726.1	34.091	44	58	YP_008853726.1 hypothetical protein phiRS7_003 [Staphylococcus phage phiRS7]	c6rqfF	56.7	41	69	3.58	PDB header:photosynthesis	Chain: F: PDB Molecule:cytochrome b6-f complex subunit 7;	0	0	0	0	0	0	0	0	0	0	9.99	1
IIDJKODC_00032	593	Terminase large subunit	YP_009286047.1	51.641	579	574	YP_009286047.1 terminase large subunit [Gordonia phage Nymphadora]	c3ezkB	100	14	94	34	PDB header:hydrolase	Chain: B: PDB Molecule:dna packaging protein gp17;	0.36	1.77	0.58	0.5	1.02	0.79	1.02	0.4	0.52	0.54	2.49	0.96
IIDJKODC_00033	155	Terminase small subunit	YP_009286046.1	41.611	149	154	YP_009286046.1 terminase small subunit [Gordonia phage Nymphadora]	c2o35A	83.2	14	27	2.12	PDB header:structural genomics, unknown function	Chain: A: PDB Molecule:hypothetical protein duf1244;	0.07	0.33	0.13	0.08	0.17	0.79	0.33	0.29	0.31	1.22	6.28	0.98
IIDJKODC_00034	57		YP_009801084.1	48.485	33	554	YP_009801084.1 DNA polymerase [Pectobacterium phage Jarilo]	d1bg6a1	37.9	20	87	6-phosphogluconate dehydrogenase C-terminal domain-like	6-phosphogluconate dehydrogenase C-terminal domain-like	N-(1-D-carboxylethyl)-L-norvaline dehydrogenase	0	0.11	0.02	0	0.04	1.13	0.08	0	0.01	3.64	4.96	0.98
IIDJKODC_00035	35		YP_009007218.1	50	20	819	YP_009007218.1 tape measure protein [Mycobacterium phage Obama12]	c6mjhA	35	50	48	2.06	PDB header:membrane protein	Chain: A: PDB Molecule:matrix protein 2;	0	0.01	0	0	0.01	0.01	0.02	0	0.01	0.01	9.91	1
IIDJKODC_00036	77	Holin	YP_009159984.1	38.095	42	132	YP_009159984.1 holin [Propionibacterium phage Pirate]	c2b2hA	51.9	31	67	1.54	PDB header:transport protein	Chain: A: PDB Molecule:ammonium transporter;	0	0.01	0	0	0	0.02	0.02	0	0.18	0.02	9.73	1
IIDJKODC_00037	67		YP_009009237.1	56.897	58	65	YP_009009237.1 hypothetical protein Jolie1_037 [Mycobacterium phage Jolie1]	c1z4hA	98	20	80	UNK	PDB header:protein binding, dna binding protein	Chain: A: PDB Molecule:tor inhibition protein;	0	0.13	0	0	0.3	0.02	0.03	0	0	0.03	9.48	1
IIDJKODC_00039	286	DNA binding protein	YP_009848460.1	28.931	159	310	YP_009848460.1 helix-turn-helix DNA binding domain protein [Rhodococcus phage Whack]	c5af3A	96.1	11	19	1.78	PDB header:dna binding	Chain: A: PDB Molecule:vapbc49;	0	0.01	0	0	0	0.01	0.01	0	0.02	0	9.93	1
IIDJKODC_00040	43		YP_005255245.1	36.111	36	334	YP_005255245.1 P10 gene product [Spissistilus festinus reovirus]	d1q08a	68.4	35	76	Putative DNA-binding domain	Putative DNA-binding domain	DNA-binding N-terminal domain of transcription activators	0	0	0	0	0.03	0	0.01	0	0	0.78	9.17	1
IIDJKODC_00041	73		YP_803069.1	37.5	40	130	YP_803069.1 hypothetical protein RB32ORF127c [Escherichia virus RB32]	c3j2wE	20.1	26	24	5	PDB header:virus	Chain: E: PDB Molecule:glycoprotein e1;	0	0	0	0	0	0	0	0	0	0	10	1
IIDJKODC_00042	65		YP_009829464.1	29.091	55	93	YP_009829464.1 hypothetical protein O152_gp164 [Pseudomonas phage PaBG]	c2cw1A	22.7	57	20	UNK	PDB header:de novo protein	Chain: A: PDB Molecule:sn4m;	0	0	0	0	0	0	0	0	0	0	10	1

## Sheet: (E) Bifido_6p4_4A1
Associated with Figure 7
Annotation of Bifidobacterium contig 6p4_4A1, from the group of Microbacterium phage Min1-like phages.
		Consensus Annotation	BlastP RefSeq Viral					Phyre2							PhANNs
Protein	Protein Length		Subject	Perc ID	Length	Subject Length	Subject Title	Hit	Confidence (%)	Sequence identity (%)	Alignment coverage (%)	Hit info 1	Hit info 2	Hit info 3	Major capsid	Minor capsid	Baseplate	Major tail	Minor tail	Portal	Tail fiber	Tail shaft	Collar	HTJ	Other	Confidence
CMBKMAAB_00001	53	Host; enolase	YP_009003341.1	55.102	49	434	YP_009003341.1 phosphopyruvate hydratase [Streptococcus phage 20617]	c1l8pC	99.8	58	88	2.1	PDB header:lyase	Chain: C: PDB Molecule:enolase 1;	0.01	1.06	0.02	0.02	0.04	0.03	0.12	0.02	0.01	0.08	8.58	1
CMBKMAAB_00002	182	Host; FtsB	YP_009352284.1	48.148	27	114	YP_009352284.1 hypothetical protein B7L88_gp027 [Rhizobium phage RHEph10]	c5z2wB	97.2	28	13	3	PDB header:cell cycle	Chain: B: PDB Molecule:cell division protein ftsb;	0.29	1.74	0.3	0.69	0.35	0.81	0.71	0.22	0.59	0.38	3.93	0.97
CMBKMAAB_00003	188		YP_009124049.1	32.051	78	164	YP_009124049.1 hypothetical protein VC71_gp096 [Mycobacterium phage Minerva]	d2gnoa1	55.1	19	13	post-AAA+ oligomerization domain-like	post-AAA+ oligomerization domain-like	DNA polymerase III clamp loader subunits, C-terminal domain	0.6	0.22	0.06	0.04	0.13	0.02	0.03	0.01	0.05	0.31	8.53	0.99
CMBKMAAB_00004	331	Tail protein	YP_009203194.1	26.627	169	269	YP_009203194.1 tail fiber protein [Yersinia phage vB_YenP_ISAO8]	c3cerD	100	81	98	2.4	PDB header:structural genomics, unknown function	Chain: D: PDB Molecule:possible exopolyphosphatase-like protein;	0.35	2.76	0.96	0.25	0.43	0.47	0.87	0.34	0.3	0.71	2.58	0.08
CMBKMAAB_00006	168	Lysis inhibition protein	YP_009196423.1	31.884	69	93	YP_009196423.1 putative lysis inhibition accessory protein [Cronobacter phage S13]	d2dk5a1	51.5	20	25	DNA/RNA-binding 3-helical bundle	Winged helix DNA-binding domain	RPO3F domain-like	0.01	0.03	0	0.01	0.03	0.02	0.01	0	0	0.02	9.86	1
CMBKMAAB_00007	96		NP_839910.1	31.746	63	116	NP_839910.1 hypothetical protein P335p19 [Lactococcus phage P335 sensu lato]	d1qc6a	47.2	39	17	PH domain-like barrel	PH domain-like	Enabled/VASP homology 1 domain (EVH1 domain)	0.02	0.8	0.1	0.05	0.04	0.1	0.14	0.32	0.09	0.17	8.17	0.99
CMBKMAAB_00008	150	Peptidase	YP_009884442.1	32.143	112	133	YP_009884442.1 metallopeptidase [Arthrobacter phage TripleJ]	c3dtkA	99.9	19	91	3.24	PDB header:gene regulation	Chain: A: PDB Molecule:irre protein;	0.31	0.51	0.25	0.15	0.24	0.31	0.42	0.11	0.29	0.27	7.14	0.99
CMBKMAAB_00009	119	Transcriptional regulator	YP_009302053.1	23.611	72	107	YP_009302053.1 helix-turn-helix transcriptional regulator [Staphylococcus phage CNPx]	c3f6wE	97	15	59	1.85	PDB header:dna binding protein	Chain: E: PDB Molecule:xre-family like protein;	0.02	0.45	0.48	0.06	0.17	3.07	0.19	0.06	0.04	0.3	5.17	0.98
CMBKMAAB_00010	39		YP_009846907.1	38.462	26	332	YP_009846907.1 hypothetical protein HWC28_gp108 [Aeromonas phage 4_L372XY]	d2vj0a1	12.4	33	35	Immunoglobulin-like beta-sandwich	Clathrin adaptor appendage domain	Alpha-adaptin ear subdomain-like	0	0	0	0	0	0	0	0	0	0	10	1
CMBKMAAB_00011	82	DNA binding protein	YP_009304155.1	40.385	52	94	YP_009304155.1 helix-turn-helix DNA binding protein [Gordonia phage Guacamole]	c6triB	97.9	20	73	2.28	PDB header:viral protein	Chain: B: PDB Molecule:mor;	0.17	2.43	0.43	0.22	0.4	0.41	0.42	0.09	0.26	0.79	4.38	0.98
CMBKMAAB_00012	75		YP_009052415.1	32.692	52	114	YP_009052415.1 hypothetical protein JO84_gp134 [Aureococcus anophagefferens virus]	d2al6a3	26.4	32	24	beta-Grasp (ubiquitin-like)	Ubiquitin-like	First domain of FERM	0.18	1.39	0.65	0.25	0.22	0.54	0.5	0.09	2.47	0.21	3.51	0.97
CMBKMAAB_00013	64		YP_009964112.1	30.508	59	659	YP_009964112.1 terminase [Mycobacterium phage Mendokysei]	c3j3wX	25.4	26	56	10.7	PDB header:ribosome	Chain: X: PDB Molecule:50s ribosomal protein l29;	0.01	0.12	0.02	0.01	0.02	0.07	0.06	0.01	0.03	0.03	9.63	1
CMBKMAAB_00014	116		YP_001294828.1	32.727	55	111	YP_001294828.1 hypothetical protein MPMin1_gp69 [Microbacterium phage Min1]	c6tedR	34	24	35	3.1	PDB header:transcription	Chain: R: PDB Molecule:rna polymerase-associated protein rtf1 homolog;	0.02	0.02	0.01	0	0.02	0.12	0.04	0	0.05	0.26	9.46	1
CMBKMAAB_00015	85		YP_009849385.1	35	40	105	YP_009849385.1 hypothetical protein HWC48_gp125 [Serratia phage Moabite]	c3ofeB	33.7	42	34	2.29	PDB header:chaperone	Chain: B: PDB Molecule:ldlr chaperone boca;	0.38	1.71	1.24	0.15	0.24	0.34	1.07	0.11	0.19	0.84	3.73	0.97
CMBKMAAB_00016	75	Tail protein	YP_009004677.1	34.483	29	772	YP_009004677.1 putative replicative helicase/primase [Edwardsiella phage eiAU-183]	c5a96A	60.8	50	14	1.91	PDB header:viral protein	Chain: A: PDB Molecule:polyhedrin;	0	0.1	0.1	0.07	8.73	0.11	0.22	0	0.1	0.02	0.55	0.96
CMBKMAAB_00017	67		YP_009596375.1	32.836	67	472	YP_009596375.1 hypothetical protein FDH04_gp073 [Rhodococcus phage Weasels2]	c6yhpA	24.5	53	20	UNK	PDB header:membrane protein	Chain: A: PDB Molecule:amyloid-beta precursor protein v44m mutant;	0.01	0.1	0.02	0.01	0.05	0.05	0.15	0.08	0.07	0.28	9.18	1
CMBKMAAB_00018	102		YP_009208036.1	34.286	35	76	YP_009208036.1 hypothetical protein AVT80_gp02 [Lactococcus virus Sl4]	c5yxiA	61.1	24	32	UNK	PDB header:de novo protein	Chain: A: PDB Molecule:drafx6;	0.09	0.17	0.4	0.27	0.33	0.21	0.41	0.07	1.03	0.39	6.62	0.98
CMBKMAAB_00019	72		YP_008873206.1	56.757	37	77	YP_008873206.1 hypothetical protein X916_gp30 [Pseudomonas phage PPpW-3]	c4j2nA	99.4	33	83	2.35	PDB header:viral protein	Chain: A: PDB Molecule:gp37;	0	0.04	0	0	0	0.06	0	0	0	0.03	9.87	1
CMBKMAAB_00020	59		YP_009810111.1	35.135	37	145	YP_009810111.1 hypothetical protein HOU02_gp244 [Caulobacter phage CcrBL9]	c2k53A	15.5	35	27	UNK	PDB header:structural genomics, unknown function	Chain: A: PDB Molecule:a3dk08 protein;	0.46	0.57	2.94	0.07	0.41	0.09	1.49	0.07	0.12	0.07	3.71	0.97
CMBKMAAB_00021	209	Transcriptional regulator	YP_007007716.1	30.12	83	165	YP_007007716.1 hypothetical protein F394_gp27 [Aeromonas phage vB_AsaM-56]	c5n07A	87.5	20	20	1.95	PDB header:transcription	Chain: A: PDB Molecule:hth-type transcriptional repressor nsrr;	1.2	1.67	1.03	1.52	0.38	0.24	0.32	0.27	0.26	0.61	2.51	0.96
CMBKMAAB_00022	58		YP_009337372.1	39.394	33	3135	YP_009337372.1 hypothetical protein [Hubei picorna-like virus 43]	d2fmra	21.3	19	43	Eukaryotic type KH-domain (KH-domain type I)	Eukaryotic type KH-domain (KH-domain type I)	Eukaryotic type KH-domain (KH-domain type I)	0.09	0.79	1.29	0.07	0.42	0.34	0.25	0.11	0.06	0.93	5.66	0.98
CMBKMAAB_00023	158	Resolvase	YP_007237239.1	33.333	117	147	YP_007237239.1 putative enoddeoxyribonuclease [Pseudomonas phage AF]	d1q8ra	99.9	27	75	Bacillus chorismate mutase-like	Holliday junction resolvase RusA	Holliday junction resolvase RusA	0.02	0.21	0.04	0.01	0.25	0.04	0.27	0.01	0.04	0.08	9.03	1
CMBKMAAB_00024	117		YP_009599708.1	33.962	53	443	YP_009599708.1 ATPase [Serratia phage BF]	c5da9D	35.5	33	14	3	PDB header:hydrolase	Chain: D: PDB Molecule:putative double-strand break protein;	0.11	0.8	0.06	0.1	0.13	0.54	0.3	0.07	0.26	0.44	7.19	0.99
CMBKMAAB_00025	111		YP_009815525.1	35.385	65	123	YP_009815525.1 hypothetical protein HOU50_gp47 [Arthrobacter phage Judy]	c2gtlM	45.7	14	24	3.5	PDB header:oxygen storage/transport	Chain: M: PDB Molecule:hemoglobin linker chain l1;	0.05	0.06	0.02	0.01	0.12	0.1	0.12	0.02	0.1	2.4	7.01	0.99
CMBKMAAB_00026	56		YP_009601304.1	40	30	96	YP_009601304.1 hypothetical protein FDH46_gp299 [Sinorhizobium phage phiM7]	d2cc6a1	27.6	32	50	Dodecin subunit-like	Dodecin-like	Dodecin-like	0	0.01	0.02	0	0.01	0.01	0.02	0.01	0.02	0.28	9.63	1
CMBKMAAB_00027	310	Exonuclease	YP_009603084.1	31.02	245	267	YP_009603084.1 exonuclease [Arthrobacter phage Laroye]	c4ic1D	98.2	15	78	2.35	PDB header:structural genomics, unknown function	Chain: D: PDB Molecule:uncharacterized protein;	0.11	0.42	0.14	0.07	0.27	0.18	0.43	0.05	0.37	0.21	7.75	0.99
CMBKMAAB_00028	254		YP_009950215.1	43.81	105	190	YP_009950215.1 hypothetical protein I5G67_gp065 [Mycobacterium phage Aminay]	c1l0oC	61.1	38	7	2.9	PDB header:protein binding	Chain: C: PDB Molecule:sigma factor;	1.89	0.3	0.19	0.24	0.22	0.7	0.92	1.21	1.77	0.54	2.02	0.96
CMBKMAAB_00029	801		YP_009004338.1	31.387	137	246	YP_009004338.1 prim-pol domain protein [Enterococcus phage IME-EF4]	c3m1mA	99.6	18	20	1.85	PDB header:replication	Chain: A: PDB Molecule:orf904;	0.14	1.08	0.35	0.2	0.53	2.58	0.43	0.2	0.35	0.39	3.75	0.97
CMBKMAAB_00030	51		YP_004936159.1	40	25	1951	YP_004936159.1 unnamed protein product [Garlic common latent virus]	c3hkzP	91	64	19	3.4	PDB header:transferase	Chain: P: PDB Molecule:dna-directed rna polymerase subunit p;	0	0	0	0	0	0	0	0	0	0	10	1
CMBKMAAB_00031	161		YP_006560404.1	36.364	66	125	YP_006560404.1 hypothetical protein B618_gp05 [Nonlabens phage P12024L]	c2l0zA	30.4	31	9	UNK	PDB header:viral protein	Chain: A: PDB Molecule:glycoprotein g2;	0.01	0.12	0.06	0.02	0.36	0.34	0.15	0.01	0.04	0.12	8.75	1
CMBKMAAB_00032	52		YP_007112687.1	52.174	23	95	YP_007112687.1 hypothetical protein B508_00110 [Escherichia phage ADB-2]	c4i19A	30.8	32	63	2.15	PDB header:hydrolase	Chain: A: PDB Molecule:epoxide hydrolase;	0	0	0	0	0	0	0	0	0	0	10	1
CMBKMAAB_00033	122		YP_009620538.1	57.895	57	125	YP_009620538.1 hypothetical protein FDJ14_gp32 [Gordonia phage Mahdia]	d2r9ga1	43.3	15	54	post-AAA+ oligomerization domain-like	post-AAA+ oligomerization domain-like	MgsA/YrvN C-terminal domain-like	0	0.05	0.02	0	0.02	0.03	0.09	0.01	0.02	0.08	9.68	1
CMBKMAAB_00034	73		YP_009481901.1	41.667	36	225	YP_009481901.1 Ankyrin repeat domain containing protein [Pandoravirus neocaledonia]	c1ebpC	15.6	71	8	2.8	PDB header:complex (cytokine receptor/peptide)	Chain: C: PDB Molecule:epo mimetics peptide 1;	0	0	0.01	0.01	0	0	0.01	0	0.01	0	9.94	1
CMBKMAAB_00035	74		YP_009785571.1	34.328	67	75	YP_009785571.1 hypothetical protein HOR08_gp061 [Caulobacter phage Seuss]	d1xlma	26	25	58	TIM beta/alpha-barrel	Xylose isomerase-like	Xylose isomerase	0	0.26	0.01	0	0.2	0.1	0.06	0.01	0.03	0.91	8.41	0.99
CMBKMAAB_00036	47	DNA binding protein	YP_003517773.1	30.233	43	265	YP_003517773.1 DBP [Lymantria xylina nucleopolyhedrovirus]	d1q08a	68.6	32	70	Putative DNA-binding domain	Putative DNA-binding domain	DNA-binding N-terminal domain of transcription activators	0	0	0	0	0	0	0	0	0	0.01	9.99	1
CMBKMAAB_00037	250		YP_009849025.1	36.364	44	211	YP_009849025.1 hypothetical protein HWC46_gp46 [Corynebacterium phage Lederberg]	c6amaO	96.4	26	22	3.09	PDB header:dna binding protein/dna	Chain: O: PDB Molecule:putative dna-binding protein;	0	0.12	0.02	0	0.02	0	0.03	0	0.01	0.02	9.77	1
CMBKMAAB_00038	102	Endonuclease	YP_009596921.1	45.714	105	106	YP_009596921.1 HNH endonuclease [Propionibacterium phage B3]	c5vgbA	99.8	19	91	1.5	PDB header:hydrolase/hydrolase inhibitor	Chain: A: PDB Molecule:crispr-associated endonuclease cas9;	0	0	0	0	0	0	0	0	0	0	9.98	1
CMBKMAAB_00039	112	DNA binding protein	YP_009290908.1	33.051	118	131	YP_009290908.1 hypothetical protein BI041_gp01 [Propionibacterium phage PFR2]	d2a6ca1	86	36	21	lambda repressor-like DNA-binding domains	lambda repressor-like DNA-binding domains	NE1354	0.1	0.17	0.08	0.07	0.1	0.06	0.14	0.07	0.09	0.22	8.89	1
CMBKMAAB_00040	537	Terminase large subunit	YP_009596751.1	51.456	515	526	YP_009596751.1 terminase large subunit [Propionibacterium phage Anatole]	c3ezkB	100	15	88	34	PDB header:hydrolase	Chain: B: PDB Molecule:dna packaging protein gp17;	0.26	0.33	0.19	0.52	1.44	0.46	0.96	0.2	0.48	0.72	4.44	0.98
CMBKMAAB_00041	427	Portal protein	YP_009815691.1	36.649	382	645	YP_009815691.1 portal protein [Arthrobacter phage Andrew]	c6te9B	100	17	84	3.58	PDB header:virus	Chain: B: PDB Molecule:phage portal protein, hk97 family;	0.24	0.23	0.11	0.04	0.08	7.94	0.2	0.04	0.33	0.49	0.28	0.99
CMBKMAAB_00042	255	Prohead protease	YP_009275693.1	43.564	202	270	YP_009275693.1 prohead protease [Gordonia phage Gsput1]	d2pbka1	96.2	16	34	Herpes virus serine proteinase, assemblin	Herpes virus serine proteinase, assemblin	Herpes virus serine proteinase, assemblin	1.12	0.61	0.3	0.66	0.58	1.51	0.58	0.29	0.39	2.15	1.81	0.56
CMBKMAAB_00043	400	Major capsid protein	YP_009803062.1	44.169	403	421	YP_009803062.1 major capsid protein [Gordonia phage Trine]	d2ft1a1	100	30	71	Major capsid protein gp5	Major capsid protein gp5	Major capsid protein gp5	9.83	0.03	0.04	0.01	0.01	0.01	0.01	0.01	0.01	0.01	0.04	1
CMBKMAAB_00044	115	Capsid protein	YP_009608680.1	48.387	62	94	YP_009608680.1 putative head protein [Salmonella phage wksl3]	c3qc7A	91.1	48	62	1.52	PDB header:viral protein	Chain: A: PDB Molecule:head fiber protein;	2.77	0.29	0.12	0.29	0.32	0.11	1	0.34	0.15	0.2	4.42	0.98
CMBKMAAB_00045	171		YP_009596872.1	31.492	181	185	YP_009596872.1 hypothetical protein FDH09_gp08 [Propionibacterium phage B3]	c6to8B	99.2	14	95	3.36	PDB header:virus	Chain: B: PDB Molecule:adaptor protein rcc01688;	0.35	0.26	0.19	0.15	3.08	0.67	1.68	0.27	0.38	1.01	1.96	0.74
CMBKMAAB_00046	131		YP_009596873.1	40.496	121	127	YP_009596873.1 hypothetical protein FDH09_gp09 [Propionibacterium phage B3]	c1miuA	21.7	19	42	3.1	PDB header:gene regulation/antitumor protein	Chain: A: PDB Molecule:breast cancer type 2 susceptibility protein;	0.3	1.23	0.19	1.48	0.22	0.73	0.41	0.08	0.88	0.4	4.09	0.97
CMBKMAAB_00047	94		YP_001294805.1	55.294	85	92	YP_001294805.1 hypothetical protein MPMin1_gp45 [Microbacterium phage Min1]	c1dumB	20.3	46	12	UNK	PDB header:antimicrobial protein	Chain: B: PDB Molecule:magainin 2;	0.05	0.12	0.03	0.01	0.14	0.19	0.07	0.03	0.24	0.14	8.98	1
CMBKMAAB_00048	139		YP_009596875.1	47.143	140	140	YP_009596875.1 hypothetical protein FDH09_gp11 [Propionibacterium phage B3]	c2lfpA	61.9	15	70	UNK	PDB header:viral protein	Chain: A: PDB Molecule:bacteriophage spp1 complete nucleotide sequence;	0.07	0.15	0.17	0.13	0.2	0.17	0.24	0.07	0.19	0.16	8.46	0.99
CMBKMAAB_00049	217	Tail protein	YP_001294807.1	32.995	197	257	YP_001294807.1 hypothetical protein MPMin1_gp47 [Microbacterium phage Min1]	c5mm2B	48.7	24	55	2.7	PDB header:virus	Chain: B: PDB Molecule:capsid protein vp4b;	0.17	0.24	0.09	7.98	0.24	0.11	0.55	0.04	0.09	0.2	0.3	0.95
CMBKMAAB_00050	139	Tail assembly chaperone	YP_009596762.1	31.746	126	130	YP_009596762.1 tail assembly chaperone [Propionibacterium phage Anatole]	d2csba3	55.8	38	14	SAM domain-like	RuvA domain 2-like	Topoisomerase V repeat domain	1.54	1.02	0.36	0.24	0.21	0.41	0.49	0.13	0.22	0.55	4.83	0.98
CMBKMAAB_00051	65		YP_009835329.1	35.185	54	633	YP_009835329.1 recombination related exonuclease [Lactobacillus phage LpeD]	c2xzeQ	17.9	62	18	1.75	PDB header:hydrolase/protein transport	Chain: Q: PDB Molecule:charged multivesicular body protein 3;	0.64	0.43	0.58	0.16	0.19	0.23	0.31	0.12	0.13	0.37	6.82	0.98
CMBKMAAB_00052	945	Tape measure protein	YP_009189674.1	27.347	490	1115	YP_009189674.1 tape measure protein [Rhodococcus phage CosmicSans]	c4uosA	99.8	10	19	1.63	PDB header:de novo protein	Chain: A: PDB Molecule:designed helical bundle;	0.44	0.41	0.18	0.08	2.77	0.14	4.02	0.46	0.38	0.09	1.03	0.56
CMBKMAAB_00053	301		YP_008059151.1	56	25	337	YP_008059151.1 gpF-like protein [Halovirus HCTV-5]	c2x8kB	95.6	19	42	2.95	PDB header:viral protein	Chain: B: PDB Molecule:hypothetical protein 19.1;	0.12	0.28	0.93	0.41	4.49	0.79	1.3	0.1	0.29	0.25	1.03	0.83
CMBKMAAB_00054	1636	Tail protein	YP_009301292.1	25.082	610	1704	YP_009301292.1 minor tail protein [Arthrobacter phage KellEzio]	c6vwjB	99.2	14	12	4.21	PDB header:signaling protein	Chain: B: PDB Molecule:leucine-zippered human type 1 insulin-like growth factor	0	0.02	0	0	0.02	0	9.89	0.01	0.04	0	0.02	1
CMBKMAAB_00055	184		YP_009303320.1	30.303	66	219	YP_009303320.1 hypothetical protein BJD77_gp037 [Arthrobacter phage Kitkat]	c3mpdA	30.3	20	21	2.08	PDB header:transferase	Chain: A: PDB Molecule:nucleoside diphosphate kinase;	1.74	0.45	0.21	0.41	0.24	2.75	0.38	0.15	0.41	0.66	2.61	0.83
CMBKMAAB_00056	104		YP_081544.1	31.148	61	707	YP_081544.1 tegument serine/threonine protein kinase [Human betaherpesvirus 5]	c6qgiA	49.1	32	35	2.46	PDB header:viral protein	Chain: A: PDB Molecule:vp5;	0.31	1.06	0.43	2.77	0.33	0.34	2.03	0.36	0.33	1.11	0.92	0.6
CMBKMAAB_00057	56		YP_009595177.1	37.5	32	47	YP_009595177.1 hypothetical protein FDG96_gp32 [Bacillus phage Mgbh1]	c4ll7C	39.9	33	46	2.31	PDB header:transport protein	Chain: C: PDB Molecule:swi5-dependent ho expression protein 3;	4.42	0.41	0.31	0.13	0.24	1.93	0.37	0.16	0.13	0.22	1.68	0.91
CMBKMAAB_00058	164		YP_008437960.1	27.586	87	292	YP_008437960.1 hypothetical protein psal_cds_841 [Pandoravirus salinus]	c6lnwB	81.2	23	67	2.9	PDB header:transport protein	Chain: B: PDB Molecule:accessory secretory protein asp2;	0.23	0.46	0.88	1.4	0.41	0.24	2.84	0.11	0.67	0.51	2.26	0.43
CMBKMAAB_00059	122		YP_004894912.1	37.931	29	350	YP_004894912.1 hypothetical protein MegaChil _gp0861 [Megavirus chiliensis]	c2bbdA	74.1	33	39	2.04	PDB header:viral protein	Chain: A: PDB Molecule:coat protein;	0.19	0.47	0.28	1.55	2.71	0.24	0.55	0.53	0.41	0.52	2.55	0.71
CMBKMAAB_00060	124		YP_009822272.1	39.394	66	858	YP_009822272.1 hypothetical protein HOV41_gp41 [Synechococcus phage S-CBP3]	c3iv4A	73.5	35	12	1.5	PDB header:oxidoreductase	Chain: A: PDB Molecule:putative oxidoreductase;	0.1	0.64	1.25	0.58	0.51	0.13	0.66	0.08	0.21	0.17	5.66	0.98
CMBKMAAB_00061	129	Phosphate binding protein	YP_007677116.1	29.348	92	1283	YP_007677116.1 hypothetical protein K201_gp218 [Bacillus phage vB_BceM_Bc431v3]	d2ozza1	62.6	39	14	Periplasmic binding protein-like II	Periplasmic binding protein-like II	Phosphate binding protein-like	0.01	0.16	0.04	0.02	0.04	0.01	0.01	0	0.01	0.27	9.43	1
CMBKMAAB_00062	29														0	0	0	0	0	0	0.01	0	0	0	9.99	1
CMBKMAAB_00063	39		YP_009666115.1	37.5	32	1665	YP_009666115.1 glycoprotein precursor, partial [Chim orthonairovirus]	c4m70R	13.4	50	38	2.1	PDB header:plant protein	Chain: R: PDB Molecule:ran gtpase activating protein 2;	0.02	0.02	0.05	0.02	0.28	2.66	0.03	0	0.09	1.91	4.93	0.98
CMBKMAAB_00064	266		YP_009857339.1	71.141	149	247	YP_009857339.1 hypothetical protein HWD14_gp02 [Bifidobacterium phage BadAztec1]	c6biqA	99.9	20	45	2.3	PDB header:hydrolase	Chain: A: PDB Molecule:clan ca, family c40, nlpc/p60 superfamily cysteine	0.11	0.36	0.97	0.17	0.64	0.51	3.69	0.11	0.56	0.33	2.55	0.52
CMBKMAAB_00065	92		NP_047782.1	35.385	65	154	NP_047782.1 superoxide dismutase [Lymantria dispar multiple nucleopolyhedrovirus]	c3hfxA	50.3	17	43	3.15	PDB header:transport protein	Chain: A: PDB Molecule:l-carnitine/gamma-butyrobetaine antiporter;	0.07	0.21	0.09	1.26	0.25	0.1	1.01	0.2	0.36	0.24	6.22	0.98
CMBKMAAB_00066	184	Helicase	YP_009429972.1	42.857	35	356	YP_009429972.1 hypothetical protein psal_cds_197 [Pandoravirus salinus]	c6iczY	73.5	24	26	3	PDB header:splicing	Chain: Y: PDB Molecule:atp-dependent rna helicase dhx8;	0.25	0.42	0.41	0.11	0.12	0.17	0.54	0.14	0.52	0.54	6.77	0.98
CMBKMAAB_00067	68	DNA binding protein	YP_009815714.1	56.25	64	68	YP_009815714.1 helix-turn-helix DNA binding domain protein [Arthrobacter phage Andrew]	c1z4hA	97.3	14	82	UNK	PDB header:protein binding, dna binding protein	Chain: A: PDB Molecule:tor inhibition protein;	0.03	0.27	0.03	0.02	0.82	0.18	0.11	0.01	0.09	0.11	8.33	0.99
CMBKMAAB_00068	51		YP_009005423.1	36.957	46	59	YP_009005423.1 hypothetical protein CG98_gp283 [Enterobacter phage PG7]	d2iuba2	86.5	19	90	Transmembrane helix hairpin	Magnesium transport protein CorA, transmembrane region	Magnesium transport protein CorA, transmembrane region	0	0	0	0	0.01	0	0	0	0	0.05	9.93	1
CMBKMAAB_00069	39		YP_009207204.1	34.286	35	119	YP_009207204.1 hypothetical protein AVV68_gp025 [Escherichia phage vB_EcoM_VR20]	d1zavu1	64	59	53	Ribosomal protein L7/12, oligomerisation (N-terminal) domain	Ribosomal protein L7/12, oligomerisation (N-terminal) domain	Ribosomal protein L7/12, oligomerisation (N-terminal) domain	0.04	0.12	0.01	0.03	0.03	0	0.06	0	0.01	0.04	9.65	1
CMBKMAAB_00070	389	Integrase	YP_009275714.1	37.027	370	393	YP_009275714.1 integrase [Gordonia phage Gsput1]	c6en2A	100	19	76	2.67	PDB header:recombination	Chain: A: PDB Molecule:int protein;	0.12	0.7	0.39	0.11	0.63	0.29	0.31	0.06	0.13	3.29	3.98	0.97
CMBKMAAB_00071	191	Host;	YP_009847697.1	38.71	31	255	YP_009847697.1 hypothetical protein HWC34_gp16 [Microbacterium phage Alex44]	c2l6wB	68	37	13	UNK	PDB header:membrane protein	Chain: B: PDB Molecule:beta-type platelet-derived growth factor receptor;	0.1	0.13	0.12	0.05	0.14	0.08	0.25	0.08	0.67	0.2	8.19	0.99
CMBKMAAB_00072	486	Host; Lyase	YP_009847697.1	31.034	58	648	YP_009005435.1 base plate wedge [Enterobacter phage PG7]	c4rqoB	100	52	99	2.25	PDB header:lyase	Chain: B: PDB Molecule:l-serine dehydratase;	0.19	0.47	0.2	0.18	0.46	0.53	0.39	0.2	0.33	0.49	6.56	0.98
CMBKMAAB_00073	135	Host; DNA methylase	YP_004323412.1	44.444	36	309	YP_004323412.1 DNA adenine methylase [Prochlorococcus phage P-HM2]	c4g50A	100	38	98	1.75	PDB header:isomerase, protein binding	Chain: A: PDB Molecule:ubiquitin-like protein smt3, peptidyl-prolyl cis-trans	0.49	0.22	2.1	0.69	2.01	0.14	0.63	0.41	0.89	0.16	2.27	0.96
CMBKMAAB_00074	159	Host; GreB	YP_008058443.1	34.375	64	241	YP_008058443.1 hypothetical protein M201_gp82 [Halovirus HCTV-2]	c2p4vA	100	32	94	2.6	PDB header:transcription	Chain: A: PDB Molecule:transcription elongation factor greb;	0.91	0.86	1.53	0.69	0.29	0.44	2.23	0.23	0.48	0.87	1.47	0.37
CMBKMAAB_00075	295	Host;	YP_006986995.1	39.062	64	296	YP_006986995.1 hypothetical protein GAP31_159 [Cronobacter phage vB_CsaM_GAP31]	c3wxvA	100	20	82	2.9	PDB header:membrane protein/immune system	Chain: A: PDB Molecule:adiponectin receptor protein 1;	0	0.01	0	0	0	0	0.02	0	0.01	0	9.94	1
CMBKMAAB_00076	508	Host; Histidine kinase	YP_009791779.1	23	200	194	YP_009791779.1 internal virion protein B [Serratia phage 2050H2]	c4i5sA	100	14	68	3.3	PDB header:transferase	Chain: A: PDB Molecule:putative histidine kinase covs; vick-like protein;	0.49	1.1	1.66	0.39	0.56	0.51	0.76	0.25	0.34	1.16	2.78	0.96
CMBKMAAB_00077	92	Host; WhiB	YP_009197759.1	50	74	86	YP_009197759.1 WhiB [Mycobacterium phage NelitzaMV]	c5oayA	100	68	80	UNK	PDB header:signaling protein	Chain: A: PDB Molecule:transcriptional regulator whib1;	0.01	0.04	0	0	0.02	0.01	0.06	0.01	0.03	0.46	9.36	1
CMBKMAAB_00078	565	Host;	YP_009275197.1	32.044	181	768	YP_009275197.1 DNA translocase-like protein [Bacillus phage Shbh1]	c4nh0A	100	26	83	2.9	PDB header:cell cycle	Chain: A: PDB Molecule:cell divisionftsk/spoiiie;	0.13	0.38	1.02	0.16	0.21	0.17	0.4	0.21	0.83	0.68	5.83	0.98
CMBKMAAB_00079	320	Host; Capsular polysaccharide synthesis	YP_001218820.1	36.066	61	128	YP_001218820.1 hypothetical protein PP119X_gp18 [Pseudomonas virus 119X]	c4de8A	100	23	85	1.95	PDB header:membrane protein	Chain: A: PDB Molecule:cps2a;	0.34	2.25	0.58	0.3	0.34	0.51	1.07	0.23	0.58	0.24	3.56	0.97
CMBKMAAB_00080	467	Host; Capsular polysaccharide synthesis	YP_009252248.1	26.214	103	3176	YP_009252248.1 large tegument protein [Canid alphaherpesvirus 1]	c4de8A	100	20	62	1.95	PDB header:membrane protein	Chain: A: PDB Molecule:cps2a;	0.66	1.15	0.38	0.41	0.41	0.34	2.58	1.42	1.28	0.4	0.98	0.41
CMBKMAAB_00081	99	Host; WhiB	YP_009964149.1	65.217	69	104	YP_009964149.1 WhiB family transcription factor [Mycobacterium phage Mendokysei]	c5oayA	100	49	69	UNK	PDB header:signaling protein	Chain: A: PDB Molecule:transcriptional regulator whib1;	0	0	0	0	0	0	0	0	0	0	10	1
CMBKMAAB_00082	1034	Host; Capsular polysaccharide synthesis	YP_006382685.1	25.362	138	285	YP_006382685.1 hypothetical protein LU11_gp155 [Pseudomonas phage Lu11]	c1xhbA	100	15	23	2.5	PDB header:transferase	Chain: A: PDB Molecule:polypeptide n-acetylgalactosaminyltransferase 1;	0.24	0.66	0.34	0.17	0.68	0.58	2.48	0.64	0.84	0.49	2.88	0.96
CMBKMAAB_00083	509	Host;	NP_734253.1	31	100	403	NP_734253.1 P1 protein [Brome streak mosaic virus]	d1nc7a	97.3	11	17	Hypothetical protein TM1070	Hypothetical protein TM1070	Hypothetical protein TM1070	1.04	0.8	1.11	0.29	0.68	0.45	3.54	0.52	0.59	0.35	0.62	0.5
CMBKMAAB_00084	142	Host; Protease	YP_009016226.1	28.788	66	563	YP_009016226.1 gp45 [Rhodococcus phage ReqiPine5]	d3e11a1	100	19	74	Zincin-like	Metalloproteases (zincins), catalytic domain	TTHA0227-like	0.01	0.2	0.02	0.01	1.22	0.9	0.08	0.01	0.25	0.61	6.7	0.98
CMBKMAAB_00085	278	Host; Capsular polysaccharide synthesis	YP_004324289.1	29.018	224	230	YP_004324289.1 hypothetical protein SSSM7_237 [Synechococcus phage S-SSM7]	c4bndB	100	33	89	1.5	PDB header:isomerase	Chain: B: PDB Molecule:alpha-phosphoglucomutase;	0.34	1.19	0.52	0.14	0.35	0.34	0.51	0.18	0.66	0.26	5.5	0.98
CMBKMAAB_00086	235	Host; Capsular polysaccharide synthesis	YP_008240335.1	37.931	58	401	YP_008240335.1 predicted amidophosphoribosyltransferase [Thermus phage phi OH2]	d1ecfa1	99.8	20	68	PRTase-like	PRTase-like	Phosphoribosyltransferases (PRTases)	0	0.01	0	0	0	0	0.02	0	0.01	0	9.96	1
CMBKMAAB_00087	358	Host; Sensor protein	NP_077550.1	24.891	229	767	NP_077550.1 EsV-1-65 [Ectocarpus siliculosus virus 1]	c4ew8A	100	28	65	2.5	PDB header:transferase	Chain: A: PDB Molecule:sensor protein divl;	2.4	0.53	0.5	0.43	0.56	1.12	0.45	0.39	0.53	0.81	2.28	0.82
CMBKMAAB_00088	240	Host; Histidine kinase	YP_002154639.1	31.624	117	459	YP_002154639.1 putative sensor histidine kinase [Feldmannia species virus]	c1ys7B	100	41	93	1.58	PDB header:transcription regulator	Chain: B: PDB Molecule:transcriptional regulatory protein prra;	0.35	0.64	0.28	0.12	0.19	1.02	0.35	0.16	0.16	0.64	6.09	0.98
CMBKMAAB_00089	751	Host; Capsular polysaccharide synthesis	YP_002995463.1	27.66	94	378	YP_002995463.1 hypothetical protein M102_gp06 [Streptococcus phage M102]	c3k1dA	100	52	97	2.33	PDB header:transferase	Chain: A: PDB Molecule:1,4-alpha-glucan-branching enzyme;	0.09	0.16	0.07	0.12	6.69	0.36	0.38	0.04	0.18	0.06	1.86	0.92
CMBKMAAB_00090	198	Host;	NP_048591.1	37.255	51	302	NP_048591.1 hypothetical protein PBCV1_A243R [Paramecium bursaria Chlorella virus 1]	c4l5gA	100	30	81	2.39	PDB header:transcription	Chain: A: PDB Molecule:card;	0.14	0.39	0.05	0.04	0.08	1.27	0.09	0.02	0.03	0.12	7.77	0.99
CMBKMAAB_00091	158	Host; Capsular polysaccharide synthesis	YP_009637147.1	29.487	78	302	YP_009637147.1 major capsid protein [Mycobacterium virus Mozy]	c3f0gA	100	34	98	2.08	PDB header:lyase	Chain: A: PDB Molecule:2-c-methyl-d-erythritol 2,4-cyclodiphosphate synthase;	0.19	0.3	0.35	0.15	0.77	0.33	0.68	0.08	0.33	5.27	1.56	0.76
CMBKMAAB_00092	278	Host; ABC transporter	YP_009909663.1	30.42	286	285	YP_009909663.1 Manganese ABC transporter, inner membrane permease protein SitC [Escherichia phage Lambda_ev207]	c5b57B	100	15	97	2.8	PDB header:metal transport	Chain: B: PDB Molecule:putative hemin abc transport system, membrane protein;	0.24	0.4	0.09	0.1	0.27	0.16	1.29	0.88	2.16	0.1	4.31	0.97
CMBKMAAB_00093	188	Host; ABC transporter	YP_004957306.1	41	100	251	YP_004957306.1 DevA family ABC transporter ATP-binding protein [Planktothrix phage PaV-LD]	c4fwiB	100	25	94	2.89	PDB header:transport protein	Chain: B: PDB Molecule:abc-type dipeptide/oligopeptide/nickel transport system,	0.15	0.2	0.33	0.03	0.52	0.75	0.09	0.05	0.03	2.81	5.03	0.98

## Sheet: (F) Rumino_1p5_10C1
Associated with Figure 7
Annotation of Ruminococcaceae contig 1p5_10C1, from the group of Salmonella phage SSU5-like phages.
		Consensus Annotation	BlastP RefSeq Viral					Phyre2							PhANNs
Protein	Protein Length		Subject	Perc ID	Length	Subject Length	Subject Title	Hit	Confidence (%)	Sequence identity (%)	Alignment coverage (%)	Hit info 1	Hit info 2	Hit info 3	Major capsid	Minor capsid	Baseplate	Major tail	Minor tail	Portal	Tail fiber	Tail shaft	Collar	HTJ	Other	Confidence
MGNCOMMM_00001	318	DNA partitioning protein	YP_699969.1	22.327	318	281	YP_699969.1 ParM/StbA family protein [Clostridium phage phiSM101]	c3js6A	100	15	97	PDB header:unknown function	Chain: A: PDB Molecule:uncharacterized parm protein;		0.17	1.85	0.31	0.18	0.5	0.7	0.61	0.16	0.22	0.4	4.88	0.98
MGNCOMMM_00002	420	Endonuclease	YP_398573.1	40.58	345	450	YP_398573.1 hypothetical protein CST143 [Clostridium phage c-st]	c6jdvA	99.5	19	46	PDB header:hydrolase/rna/dna	Chain: A: PDB Molecule:crispr-associated endonuclease cas9;		0	0.02	0.01	0	0	0.01	0.01	0	0.01	0.02	9.93	1
MGNCOMMM_00003	420	Portal protein						c1okqA	91.7	24	9	PDB header:metal binding protein	Chain: A: PDB Molecule:laminin alpha 2 chain;		0.11	0.32	0.05	0.15	0.18	7.88	0.24	0.04	0.15	0.24	0.64	0.99
MGNCOMMM_00004	152		YP_009949726.1	30.12	83	285	YP_009949726.1 hypothetical protein I5G60_gp63 [Mycobacterium phage Saguaro]	c2cg4B	78	17	23	PDB header:transcription	Chain: B: PDB Molecule:regulatory protein asnc;		0.05	0.2	0.06	0.07	0.1	0.07	0.14	0.1	0.08	0.06	9.06	1
MGNCOMMM_00005	202		YP_009310253.1	38.636	44	134	YP_009310253.1 hypothetical protein GMAR_ORF136 [Golden Marseillevirus]	c2k5tA	92.5	22	32	PDB header:transferase	Chain: A: PDB Molecule:uncharacterized protein yhhk;		0.18	0.58	0.73	0.17	0.48	1.51	0.57	0.37	0.59	0.42	4.41	0.98
MGNCOMMM_00006	172	DNA methylase	YP_009882377.1	43.871	155	140	YP_009882377.1 DNA methylase [Lactococcus phage MV10L]	c6irwA	98	12	63	PDB header:transferase	Chain: A: PDB Molecule:phosphorylated ctd-interacting factor 1;		0	0	0	0	0	0	0.01	0	0	0	9.99	1
MGNCOMMM_00007	371	Transposase	YP_009788425.1	42.67	382	380	YP_009788425.1 transposase [Enterococcus phage EFP01]	c7c7lB	100	14	97	PDB header:rna binding protein/rna/dna | Chain: B: PDB Molecule:crispr-associated protein cas14a.1;	#REF!		0.03	0.33	0.09	0.11	0.14	0.05	0.2	0.05	0.09	0.05	8.87	1
MGNCOMMM_00008	164		NP_043540.1	44.444	36	57	NP_043540.1 hypothetical protein c2p14 [Lactococcus virus c2]	c5sv5A	88.7	13	54	PDB header:hydrolase	Chain: A: PDB Molecule:microbial collagenase;		0.21	0.95	0.25	1.28	0.38	0.48	0.84	0.25	0.62	0.32	4.41	0.98
MGNCOMMM_00009	329	Major tail protein	YP_009845629.1	32.031	128	624	YP_009845629.1 major tail protein [Salmonella phage SE4]	c1f00I	99.6	14	48	PDB header:cell adhesion	Chain: I: PDB Molecule:intimin;		0.12	0.14	1.81	6.81	0.09	0.06	0.53	0.07	0.17	0.05	0.16	0.93
MGNCOMMM_00010	329	Tail fiber						c3n6zA	51.2	16	2	PDB header:hydrolase	Chain: A: PDB Molecule:putative immunoglobulin a1 protease;		0	0	0	0	0.15	0	9.79	0	0.03	0	0.01	1
MGNCOMMM_00011	91		YP_009626531.1	52.174	23	554	YP_009626531.1 minor tail protein [Corynebacterium phage Poushou]	c5kxfA	43.7	31	38	PDB header:rna binding protein	Chain: A: PDB Molecule:flowering time control protein fpa;		0	0	0	0	0	0	0	0	0	0.01	9.99	1
MGNCOMMM_00012	209		YP_009173823.1	30.882	68	271	YP_009173823.1 Kbarr-1 killer toxin [Torulaspora delbrueckii dsRNA Mbarr-1 killer virus]	c4esjA	23.3	32	16	PDB header:hydrolase/dna	Chain: A: PDB Molecule:type-2 restriction enzyme dpni;		0.1	0.35	0.84	0.05	0.2	0.07	0.35	0.06	0.05	0.27	7.66	0.99
MGNCOMMM_00013	68		YP_009807721.1	33.929	56	274	YP_009807721.1 hypothetical protein HOT82_gp025 [Gordonia phage Ronaldo]	c6vudA	40.8	17	70	PDB header:translation	Chain: A: PDB Molecule:ribosome-recycling factor;		0.56	0.34	0.1	0.03	0.44	0.12	0.09	2.61	0.07	0.21	5.42	0.98
MGNCOMMM_00014	40		YP_009807225.1	35.294	34	78	YP_009807225.1 hypothetical protein HOT75_gp111 [Gordonia phage Daredevil]	c3c9pA	16.2	45	47	PDB header:structural genomics	Chain: A: PDB Molecule:uncharacterized protein sp1917;		0	0.03	0.87	0.01	0.01	0	0.05	0	0	0	9.03	1
MGNCOMMM_00015	449	Major tail protein	YP_009821725.1	34.8	250	624	YP_009821725.1 hypothetical protein HOV36_gp10 [Salmonella phage ZCSE2]	#REF!	#REF!	#REF!	#REF!	#REF!	#REF!		1	0.31	0.47	7.22	0.06	0.05	0.12	0.28	0.11	0.11	0.27	0.94
MGNCOMMM_00016	220		YP_009021098.1	34.921	63	257	YP_009021098.1 hypothetical protein DH26_gp012 [Anopheles minimus irodovirus]	c6nk8B	81.7	11	49	PDB header:unknown function	Chain: B: PDB Molecule:class 2 old family nuclease;		0.01	0.22	0.03	0.01	0.06	0.05	0.1	0.02	0.06	0.09	9.37	1
MGNCOMMM_00017	432		YP_009882679.1	31.891	439	421	YP_009882679.1 ATP-binding protein [Klebsiella phage ST13-OXA48phi12.1]	c6qpqC	100	14	93	PDB header:cell cycle	Chain: C: PDB Molecule:structural maintenance of chromosomes protein		0.57	0.79	0.2	5.04	0.13	0.79	0.2	0.12	0.22	0.11	1.82	0.82
MGNCOMMM_00018	72	Antitoxin protein	YP_009193893.1	48.649	37	138	YP_009193893.1 type II toxin-antitoxin system HicB family antitoxin [Paenibacillus phage Harrison]	c5yrzC	99.6	32	50	PDB header:antitoxin/hydrolase	Chain: C: PDB Molecule:hicb;		0	0.04	0.01	0	0.06	0.03	0.03	0	0	0	9.82	1
MGNCOMMM_00019	295	Sortase	YP_009187090.1	28.571	119	1795	YP_009187090.1 putative tape measure protein [Gordonia phage GTE8]	d2oqza1	100	27	74	Sortase	Sortase		0.24	0.31	0.32	2.69	0.39	0.63	1.13	0.24	0.29	0.49	3.26	0.97
MGNCOMMM_00020	392	Major tail protein	YP_009283679.1	50	36	105	YP_009283679.1 hypothetical protein BIZ79_gp190 [Erwinia phage vB_EamM_Phobos]	d1j48a	52.2	40	4	Actinoxanthin-like	Actinoxanthin-like		0.33	0.19	0.07	8.29	0.08	0.23	0.2	0.12	0.18	0.1	0.22	0.95
MGNCOMMM_00021	128		YP_009055038.1	28.125	64	247	YP_009055038.1 VP1 [Chicken picornavirus 5]	c6x6aG	29.5	27	43	PDB header:immune system	Chain: G: PDB Molecule:nacht lrr and pyd domains-containing protein 1;		0.04	0.21	0.06	0.07	0.16	0.24	0.18	0.05	0.25	0.1	8.64	1
MGNCOMMM_00022	188		YP_009280113.1	26.23	122	207	YP_009280113.1 holin [Morganella phage vB_MmoM_MP1]	c3k07A	91.6	9	47	PDB header:transport protein	Chain: A: PDB Molecule:cation efflux system protein cusa;		0.14	0.39	0.61	1.85	0.22	0.17	1.71	0.92	0.18	0.28	3.53	0.97
MGNCOMMM_00023	528		YP_009551790.1	28	100	742	YP_009551790.1 p74 protein [Esparto virus]	c3mx7A	19	65	4	PDB header:apoptosis	Chain: A: PDB Molecule:fas apoptotic inhibitory molecule 1;		0.13	0.7	0.41	2.67	0.55	0.3	2.72	0.35	0.76	0.21	1.22	0.42
MGNCOMMM_00024	111		YP_009362154.1	32.877	73	2137	YP_009362154.1 polymerase [Rochambeau virus]	c4dohA	43.5	31	48	PDB header:signaling protein	Chain: A: PDB Molecule:interleukin-20;		0	0.12	0	0	0.02	0.05	0.01	0.01	0.02	0.06	9.71	1
MGNCOMMM_00025	732	Tellurium resistance protein	YP_009596442.1	27.273	594	692	YP_009596442.1 hypothetical protein FDH04_gp266 [Rhodococcus phage Weasels2]	c3ibzA	98.6	23	20	PDB header:structural genomics	Chain: A: PDB Molecule:putative tellurium resistant like protein terd;		0.09	0.21	0.18	0.07	0.25	0.41	0.35	0.12	0.1	0.31	7.9	0.99
MGNCOMMM_00026	176		YP_008058702.1	29.358	109	944	YP_008058702.1 hypothetical protein M198_gp12 [Halovirus HHTV-1]	c4b03D	36.1	39	9	PDB header:virus	Chain: D: PDB Molecule:dengue virus 1 prm protein;		0.03	0.14	2.47	4.01	1.57	0.01	1.38	0.05	0.01	0.06	0.27	0.73
MGNCOMMM_00027	230		YP_009600748.1	29.134	127	1753	YP_009600748.1 tail tape-measure protein [Sphingobium phage Lacusarx]	d1wiia	43.5	22	9	Zinc beta-ribbon	Putative zinc binding domain		0.17	0.53	0.33	6.73	0.27	0.13	0.42	0.42	0.25	0.21	0.53	0.92
MGNCOMMM_00028	815	Choline binding protein	YP_009052418.1	44.348	115	380	YP_009052418.1 hypothetical protein JO84_gp131 [Aureococcus anophagefferens virus]	c4cp6A	99.4	9	55	PDB header:choline binding protein	Chain: A: PDB Molecule:choline binding protein pcpa;		0.12	0.22	0.14	1.84	0.31	0.06	5.12	0.48	0.9	0.07	0.74	0.66
MGNCOMMM_00029	815							c6sx1A	18.6	44	22	PDB header:structural protein	Chain: A: PDB Molecule:surface protein;		0.29	1.03	0.27	4.98	0.2	0.08	1.14	0.1	1.32	0.05	0.53	0.82
MGNCOMMM_00030	147		YP_009701716.1	29.703	101	1502	YP_009701716.1 Chlorovirus glycoprotein repeat domain-containing protein [Paramecium bursaria Chlorella virus CVA-1]	d2ed6a1	35.9	80	6	WSSV envelope protein-like	WSSV envelope protein-like		0.1	0.31	0.11	4.08	1.21	0.07	1.98	0.06	1.28	0.04	0.77	0.75
MGNCOMMM_00031	145		YP_009785545.1	32.836	67	116	YP_009785545.1 hypothetical protein HOR08_gp035 [Caulobacter phage Seuss]	d2q3za3	65.4	18	50	Transglutaminase	Transglutaminase		0.11	0.65	0.34	4.16	0.46	0.08	1.55	0.14	1.23	0.11	1.17	0.75
MGNCOMMM_00032	278		YP_073706.1	28.986	69	935	YP_073706.1 DNA polymerase elongation subunit family B [Lymphocystis disease virus - isolate China]	c2e6jA	91.8	18	28	PDB header:structural genomics	Chain: A: PDB Molecule:hydin protein;		1.68	0.32	0.77	2.88	0.14	0.85	0.57	0.81	0.16	0.36	1.45	0.61
MGNCOMMM_00033	227		YP_009622681.1	22.981	161	158	YP_009622681.1 hypothetical protein FDJ30_gp128 [Streptomyces phage BillNye]	d2fg1a1	96.8	24	67	Macro domain-like	Macro domain		0.02	0.12	0.04	0.03	0.1	0.09	0.25	0.02	0.12	0.1	9.11	1
MGNCOMMM_00034	322		YP_009337760.1	26.316	133	2901	YP_009337760.1 hypothetical protein [Hubei odonate virus 4]	c5znmB	30.6	46	3	PDB header:antibiotic	Chain: B: PDB Molecule:colicin-d;		0.42	1.07	0.73	0.4	0.64	1.49	0.62	0.23	0.34	1.41	2.66	0.96
MGNCOMMM_00035	209		YP_009241368.1	26.136	88	550	YP_009241368.1 heat shock protein 70 homolog [Grapevine leafroll-associated virus 13]	c6vjuA	34.8	16	20	PDB header:lyase	Chain: A: PDB Molecule:cystathionine beta-lyase;		0.2	0.16	0.43	0.22	0.28	0.14	0.84	0.15	0.67	0.86	6.05	0.98
MGNCOMMM_00036	255		YP_009021191.1	32.051	78	339	YP_009021191.1 hypothetical protein DH26_gp116 [Anopheles minimus irodovirus]	d2a9da1	36.9	32	10	E set domains	Molybdenum-containing oxidoreductases-like dimerisation domain		0.02	0.16	0.08	0.01	0.08	0.08	0.09	0.01	0.08	2.62	6.77	0.98
MGNCOMMM_00037	78		YP_398494.1	33.333	48	61	YP_398494.1 hypothetical protein CST064 [Clostridium phage c-st]	c6jlnR	30.6	33	37	PDB header:photosynthesis	Chain: R: PDB Molecule:photosystem ii protein y;		0	0	0	0	0	0	0	0	0	0.01	9.98	1
MGNCOMMM_00038	180		YP_009274270.1	34.146	41	81	YP_009274270.1 hypothetical protein BH761_gp043 [Gordonia phage Orchid]	c3m03B	55.7	16	13	PDB header:dna binding protein	Chain: B: PDB Molecule:origin recognition complex subunit 6;		0	0.04	0.02	0.06	0.03	0.03	0.06	0.01	0.03	0.2	9.53	1
MGNCOMMM_00039	67		YP_003856.1	35	40	502	YP_003856.1 hypothetical protein ATVp85 [Ambystoma tigrinum virus]	c2p7vA	19.7	33	49	PDB header:transcription	Chain: A: PDB Molecule:regulator of sigma d;		0	0.03	0.01	0	0.02	0	0.04	0	0.01	0.03	9.84	1
MGNCOMMM_00040	381	Transposase	YP_009788425.1	41.818	385	380	YP_009788425.1 transposase [Enterococcus phage EFP01]	c7c7lB	100	16	97	PDB header:rna binding protein/rna/dna | Chain: B: PDB Molecule:crispr-associated protein cas14a.1;	#REF!		0.02	0.15	0.04	0.07	0.07	0.05	0.15	0.03	0.08	0.04	9.29	1
MGNCOMMM_00041	298		YP_655309.1	38.596	57	742	YP_655309.1 gp32 [Mycobacterium phage Pipefish]	c5kdvA	39.6	29	27	PDB header:hydrolase	Chain: A: PDB Molecule:metallopeptidase;		0.42	0.57	0.72	0.42	0.29	2.71	0.62	0.35	0.96	0.75	2.2	0.83
MGNCOMMM_00042	301		YP_009792187.1	42.553	47	115	YP_009792187.1 scaffolding protein [Brevibacterium phage LuckyBarnes]	c3qgaD	38.3	40	13	PDB header:hydrolase	Chain: D: PDB Molecule:fusion of urease beta and gamma subunits;		0.53	0.68	0.61	0.77	0.45	0.7	1.05	0.86	0.64	2.85	0.89	0.6
MGNCOMMM_00043	241	Sortase	YP_009483290.1	30.769	117	224	YP_009483290.1 hypothetical protein pqer_cds_599 [Pandoravirus quercus]	c4g1hA	96.6	13	65	PDB header:transferase	Chain: A: PDB Molecule:sortase family protein;		0.1	0.45	0.41	0.16	0.18	0.36	1.42	0.16	1.02	0.35	5.39	0.98
MGNCOMMM_00044	818	DNA topoisomerase	YP_007354228.1	27.914	326	822	YP_007354228.1 DNA topoisomerase 1 [Acanthamoeba polyphaga moumouvirus]	c4rulA	100	22	96	PDB header:isomerase/dna	Chain: A: PDB Molecule:dna topoisomerase 1;		0.46	0.87	0.62	0.85	0.36	0.54	0.75	0.49	0.46	0.24	4.36	0.98
MGNCOMMM_00045	369	Transposase	YP_009223851.1	49.593	369	373	YP_009223851.1 transposase [Geobacillus virus E3]	c7c7lB	100	19	96	PDB header:rna binding protein/rna/dna | Chain: B: PDB Molecule:crispr-associated protein cas14a.1;	#REF!		0.02	0.13	0.03	0.02	0.01	0.03	0.08	0.03	0.03	0.04	9.58	1
MGNCOMMM_00046	254		YP_009337677.1	22.727	176	939	YP_009337677.1 hypothetical protein 1 [Beihai tombus-like virus 15]	c6drhC	100	18	89	PDB header:toxin	Chain: C: PDB Molecule:adp-ribosyl-(dinitrogen reductase) hydrolase;		1	0.79	0.67	0.51	0.62	0.42	1.22	0.38	1.08	0.4	2.92	0.96
MGNCOMMM_00047	170		YP_009389340.1	32.955	88	186	YP_009389340.1 RNA polymerase subunit RPO22-like protein [Seal parapoxvirus]	c6w17E	22.8	30	19	PDB header:structural protein	Chain: E: PDB Molecule:actin-related protein 2/3 complex subunit 3;		0.1	0.35	0.26	0.1	0.55	0.21	0.41	0.15	0.14	1.05	6.68	0.98
MGNCOMMM_00048	170							c2micA	57.8	50	13	PDB header:membrane protein	Chain: A: PDB Molecule:tumor necrosis factor receptor superfamily member 16;		0.07	0.02	0	0.03	0.03	1.26	0.05	0.01	0.04	1.57	6.92	0.99
MGNCOMMM_00049	85		YP_009508276.1	24.49	49	804	YP_009508276.1 polypeptide P5 [Wound tumor virus]	c4o9lA	25.3	18	50	PDB header:antiviral protein	Chain: A: PDB Molecule:mitochondrial antiviral signaling protein (mavs);		0.05	0.19	0.06	0.11	0.84	0.09	0.18	0.1	0.09	0.05	8.24	0.99
MGNCOMMM_00050	101		YP_003853308.1	38.636	44	195	YP_003853308.1 3C [Oscivirus A1]	c5xv8A	22	55	9	PDB header:nuclear protein	Chain: A: PDB Molecule:uv-stimulated scaffold protein a;		0.14	2.01	0.08	0.06	0.12	0.13	0.27	0.03	0.08	0.88	6.2	0.98
MGNCOMMM_00051	83		NP_077512.1	38.462	39	265	NP_077512.1 EsV-1-27 [Ectocarpus siliculosus virus 1]	c2v36A	36.7	21	85	PDB header:transferase	Chain: A: PDB Molecule:gamma-glutamyltranspeptidase large chain;		0.16	0.04	0.02	0.14	0.46	0.02	0.05	0	0.08	0.01	9.03	1
MGNCOMMM_00052	202		YP_009165995.1	37.037	54	1190	YP_009165995.1 polyprotein [Tomato necrotic dwarf virus]	d2ga1a1	90.2	16	25	Homeodomain-like	Alr1493-like		0.45	0.48	1.55	0.14	0.44	1.59	0.34	0.11	0.08	1.66	3.16	0.97
MGNCOMMM_00053	253	Protease	NP_051021.1	44	25	265	NP_051021.1 hypothetical protein PfdVgp6 [Periplaneta fuliginosa densovirus]	c3b4rA	95.8	31	29	PDB header:hydrolase	Chain: A: PDB Molecule:putative zinc metalloprotease mj0392;		0	0.01	0	0	0	0	0.01	0	0.01	0	9.97	1
MGNCOMMM_00054	443	Cas protein	YP_004782338.1	23.37	184	489	YP_004782338.1 transposase [Thermus phage TMA]	c7c7lB	100	15	88	PDB header:rna binding protein/rna/dna	Chain: B: PDB Molecule:crispr-associated protein cas14a.1;		0.01	0.06	0.02	0.01	0.02	0.02	0.09	0.01	0.03	0.04	9.69	1
MGNCOMMM_00055	144		YP_009216870.1	37.5	48	742	YP_009216870.1 putative tail tape measure protein (partial), partial [Clostridium phage phiCDHM19]	c6ybdx	52.8	44	5	PDB header:translation	Chain: X: PDB Molecule:		0.34	1.09	0.13	0.48	0.08	0.07	0.63	0.2	0.25	0.12	6.61	0.98

## Sheet: (G) Rumino_2p1_9C9
Associated with Figure 7
Annotation of Ruminococcaceae contig 2p1_9C9, from the group of Salmonella phage BP63-like phages.
		Consensus Annotation	BlastP RefSeq Viral					Phyre2							PhANNs
Protein	Protein Length		Subject	Perc ID	Length	Subject Length	Subject Title	Hit	Confidence (%)	Sequence identity (%)	Alignment coverage (%)	Hit info 1	Hit info 2	Hit info 3	Major capsid	Minor capsid	Baseplate	Major tail	Minor tail	Portal	Tail fiber	Tail shaft	Collar	HTJ	Other	Confidence
IGPKKAIF_00001	527	Tail protein	YP_009345961.1	24	75	325	YP_009345961.1 ACH96150.1 p47-like protein [Kallithea virus]	c3cygA	95.9	13	32	PDB header:structural genomics	unknown function		0.23	0.33	0.48	1.05	3.54	0.67	0.92	0.35	0.3	0.6	1.53	0.76
IGPKKAIF_00002	242	Tail protein	YP_003517744.1	55.102	49	1054	YP_003517744.1 mucin-like protein [Lymantria xylina nucleopolyhedrovirus]	c4f5cA	88.1	14	45	PDB header:hydrolase/viral protein	Chain: A: PDB Molecule:aminopeptidase n;		0.17	0.39	0.45	5	0.5	0.31	1.05	0.27	0.28	0.6	0.96	0.82
IGPKKAIF_00003	128	Transcriptional regulator	YP_004323860.1	28.169	71	794	YP_004323860.1 baseplate hub + tail lysozyme [Synechococcus phage Syn19]	c2qsjB	97.2	18	98	PDB header:transcription	Chain: B: PDB Molecule:dna-binding response regulator luxr family;		0	0.02	0.06	0.01	0.03	0	0.02	0.01	0	0.03	9.81	1
IGPKKAIF_00004	548		YP_009289869.1	33.333	78	93	YP_009289869.1 hypothetical protein BIZ71_gp60 [Gordonia phage Hedwig]	c4gczB	99.9	14	51	PDB header:signaling protein	Chain: B: PDB Molecule:blue-light photoreceptor sensor protein fixl;		0.02	0.11	0.08	0.02	0.25	0.14	0.28	0.03	0.08	0.12	8.87	1
IGPKKAIF_00005	328							c4i5sA	100	11	95	PDB header:transferase	Chain: A: PDB Molecule:putative histidine kinase covs; vick-like protein;		0.37	0.5	0.22	0.1	0.28	0.87	1.18	0.14	0.48	1.46	4.41	0.98
IGPKKAIF_00006	209		YP_008126040.1	29.825	57	149	YP_008126040.1 helix-turn-helix transcriptional regulator [Alteromonas phage vB_AmaP_AD45-P1]	c5hevC	100	25	97	PDB header:transcription | Chain: C: PDB Molecule:response regulator protein vrar;	#REF!		0.63	0.43	0.67	0.29	0.22	0.38	0.54	0.93	0.26	3.49	2.17	0.63
IGPKKAIF_00007	242	Integrase	YP_009221649.1	35.227	88	370	YP_009221649.1 site-specific integrase [Clostridium phage phiCD211]	c5jjvA	100	16	87	PDB header:recombination	Chain: A: PDB Molecule:tyrosine recombinase xerh;		0.16	3.13	0.41	0.13	0.2	0.3	0.43	0.09	0.43	0.83	3.9	0.97
IGPKKAIF_00008	66	Excisionase	YP_009198250.1	33.333	51	56	YP_009198250.1 Xis [Mycobacterium phage Piro94]	c4j2nB	91.5	36	53	PDB header:viral protein	Chain: B: PDB Molecule:gp37;		0.24	0.89	0.09	0.03	0.34	0.25	0.11	0.05	0.15	1.34	6.51	0.98
IGPKKAIF_00009	304	Integrase	YP_009927196.1	40	35	52	YP_009927196.1 hypothetical protein IM014_gp106 [African swine fever virus]	c5jjvA	100	13	86	PDB header:recombination	Chain: A: PDB Molecule:tyrosine recombinase xerh;		0.02	0.37	0.05	0.02	0.14	0.05	0.19	0.03	0.12	1.01	8.01	0.99
IGPKKAIF_00010	148		YP_009032307.1	32.53	83	76	YP_009032307.1 hypothetical protein Hosp_081 [Mycobacterium phage Hosp]	c6d5ft	34.6	40	16	PDB header:virus	Chain: T: PDB Molecule:fimbrial protein;		0.08	0.43	0.13	0.05	0.09	0.1	0.84	0.09	0.22	0.5	7.46	0.99
IGPKKAIF_00011	191		YP_003986939.1	36.364	33	407	YP_003986939.1 hypothetical protein MIMI_gp0465 [Acanthamoeba polyphaga mimivirus]	c2ltsA	28.9	22	22	PDB header:rna binding protein	Chain: A: PDB Molecule:protein rde-4;		0.02	0.07	0.04	0.01	0.01	0.01	0.08	0.01	0.03	0.04	9.66	1
IGPKKAIF_00012	454	Major tail protein	YP_009845540.1	34.985	323	629	YP_009845540.1 major tail protein [Salmonella phage SE13]	c5ngjB	57.9	27	17	PDB header:viral protein	Chain: B: PDB Molecule:tail tube protein;		0.36	0.13	0.16	8.02	0.09	0.05	0.14	0.48	0.13	0.09	0.35	0.95
IGPKKAIF_00013	222		YP_009125761.1	31.461	89	866	YP_009125761.1 capsid maturation protease [Mycobacterium phage Keshu]	d1zmaa1	99	19	59	Thioredoxin-like	Thioltransferase		0.35	0.59	0.62	1.11	0.85	0.55	0.82	0.57	1.06	1.36	2.11	0.96
IGPKKAIF_00014	80		YP_009215078.1	34.722	72	78	YP_009215078.1 hypothetical protein AVV10_gp064 [Brevibacillus phage Osiris]	c3b7hA	99.7	32	92	PDB header:structural protein	Chain: A: PDB Molecule:prophage lp1 protein 11;		0.02	0.09	0.03	0	0.02	0.03	0.36	0.01	0.12	0.34	8.98	1
IGPKKAIF_00015	284		YP_009845153.1	23.077	91	169	YP_009845153.1 hypothetical protein HWC15_gp059 [Serratia phage MTx]	c6q1mA	94.8	21	48	PDB header:replication	Chain: A: PDB Molecule:replication-associated protein;		0.01	0.15	0.07	0.03	0.03	0.05	0.08	0.02	0.05	0.06	9.45	1
IGPKKAIF_00016	62		YP_009196892.1	38.235	34	128	YP_009196892.1 hypothetical protein CPT_Stills7 [Bacillus phage Stills]	c6d34B	68.9	24	25	PDB header:biosynthetic protein	Chain: B: PDB Molecule:terc;		0	0	0	0	0	0	0	0	0	0	10	1
IGPKKAIF_00017	63		YP_009126067.1	51.724	29	377	YP_009126067.1 baseplate J-like protein [Arthrobacter phage vB_ArtM-ArV1]	d1jmxa1	28.6	27	46	Cytochrome c	Quinohemoprotein amine dehydrogenase A chain		0.01	0.79	0.01	0.01	0.04	0.07	0.13	0	0.01	0.25	8.69	1
IGPKKAIF_00018	265		YP_009147725.1	27.848	79	95	YP_009147725.1 hypothetical protein ACQ37_gp068 [Lactococcus phage WRP3]	c5gkeB	94.7	10	37	PDB header:hydrolase/dna	Chain: B: PDB Molecule:endonuclease endoms;		0.11	0.34	0.12	0.1	0.2	0.36	0.27	0.11	0.38	1.36	6.65	0.98
IGPKKAIF_00019	569	Resolvase	YP_007236363.1	25.542	415	460	YP_007236363.1 resolvase [Bacillus virus BMBtp2]	c4bqqB	100	18	53	PDB header:hydrolase	Chain: B: PDB Molecule:integrase;		0.06	1.26	0.07	0.04	0.12	0.48	0.26	0.06	0.09	0.22	7.34	0.99
IGPKKAIF_00020	63		YP_009789729.1	33.333	45	165	YP_009789729.1 hypothetical protein HOR66_gp323 [Erwinia phage vB_EamM_Yoloswag]	c6acsA	30.1	26	52	PDB header:transferase	Chain: A: PDB Molecule:ditrans polycis-undecaprenyl-diphosphate synthase ((2e 6e)-		0	0.07	0.04	0.21	0.02	0.01	0.05	0.01	0.01	0.02	9.58	1
IGPKKAIF_00021	139		YP_001285832.1	29.412	102	463	YP_001285832.1 putative recombinase [Geobacillus virus E2]	c3guvA	100	26	94	PDB header:recombination	Chain: A: PDB Molecule:site-specific recombinase resolvase family protein;		0.01	0.07	0.01	0	0.01	0.03	0.05	0.01	0.02	0.87	8.92	1
IGPKKAIF_00022	137		YP_009953031.1	29.688	64	470	YP_009953031.1 serine integrase [Mycobacterium phage Curiosium]	c3g13B	99.9	15	75	PDB header:recombination	Chain: B: PDB Molecule:putative conjugative transposon recombinase;		0.01	0.1	0.04	0.02	0.14	0.11	0.21	0.02	0.04	0.02	9.29	1
IGPKKAIF_00023	135		NP_112664.1	29.73	74	485	NP_112664.1 INT [Lactococcus phage TP901-1]	c3g13B	100	11	94	PDB header:recombination	Chain: B: PDB Molecule:putative conjugative transposon recombinase;		0.21	0.4	1.39	0.09	0.5	1.55	0.22	0.11	0.5	0.79	4.24	0.97
IGPKKAIF_00024	145	RNA-binding protein	YP_009279920.1	32.468	77	88	YP_009279920.1 thioredoxin [Morganella phage vB_MmoM_MP1]	d2ia9a1	100	30	61	SpoVG-like	SpoVG-like		0.45	0.68	0.12	0.06	0.1	0.56	0.16	0.1	0.27	0.29	7.21	0.99
IGPKKAIF_00025	58		YP_009840604.1	50	22	1097	YP_009840604.1 putative DNA polymerase [Bacillus phage BSP38]	c4k6lG	21	32	68	PDB header:toxin	Chain: G: PDB Molecule:putative pertussis-like toxin subunit;		0.1	0.23	0.12	0.08	0.21	0.16	0.24	0.12	0.12	0.63	7.99	0.99
IGPKKAIF_00026	126	DNA-binding protein	NP_958300.1	36.842	57	76	NP_958300.1 hypothetical protein VWBp58 [Streptomyces phage VWB]	c3ivpD	99.8	12	94	PDB header:dna binding protein	Chain: D: PDB Molecule:putative transposon-related dna-binding protein;		0.15	0.41	0.29	0.05	1.11	0.41	0.19	0.04	0.34	1.79	5.21	0.98
IGPKKAIF_00027	313		YP_009274895.1	32.727	55	394	YP_009274895.1 hypothetical protein BH780_gp188 [Bacillus phage Eldridge]	c4nf9A	37.1	34	11	PDB header:cell cycle	Chain: A: PDB Molecule:protein casc5;		0.03	0.19	0.11	0.06	0.08	0.1	0.25	0.06	0.27	0.11	8.73	1
IGPKKAIF_00028	576	Host; ABC transporter	YP_009052380.1	31.481	216	533	YP_009052380.1 putative ABC transporter family protein [Aureococcus anophagefferens virus]	c7d7nB	100	100	97	5.2	Chain: B: PDB Molecule:atp-binding cassette sub-family b member 6 mitochondrial;		0.48	0.99	0.69	0.29	0.51	0.66	0.65	0.38	0.52	0.88	3.96	0.97
IGPKKAIF_00029	568	Host; ABC transporter	YP_009052380.1	32.212	208	533	YP_009052380.1 putative ABC transporter family protein [Aureococcus anophagefferens virus]	c7d7nB	100	19	98	PDB header:membrane protein | Chain: B: PDB Molecule:atp-binding cassette sub-family b member 6, mitochondrial;	#REF!		0.17	0.58	0.49	0.18	0.34	0.61	0.55	0.22	0.26	0.45	6.15	0.98
IGPKKAIF_00030	379	Host; Radical SAM protein	YP_009292244.1	26.389	144	447	YP_009292244.1 putative radical SAM superfamily protein [Erwinia phage vB_EamM_Caitlin]	#REF!	100	100	92	2.1	Chain: A: PDB Molecule:radical sam;		0	0.02	0.01	0	0.01	0.08	0.07	0.04	0.04	0.02	9.71	1
IGPKKAIF_00031	95	Host;	YP_005352870.1	29.63	54	6206	YP_005352870.1 orf1ab gene product [Wigeon coronavirus HKU20]	c6jx3B	94.1	12	71	PDB header:peptide binding protein	Chain: B: PDB Molecule:tfub1;		0	0	0	0	0	0	0	0	0	0	10	1
IGPKKAIF_00032	309	Transposase	YP_009785016.1	23.345	287	346	YP_009785016.1 IS481 family transposase [Mannheimia phage vB_MhM_1127AP1]	c3f9kV	99.9	18	68	PDB header:viral protein, recombination | Chain: V: PDB Molecule:integrase;	#REF!		0.01	0.14	0.02	0.01	0.11	0.17	0.07	0.01	0.04	0.12	9.3	1
IGPKKAIF_00033	221	Host; Transcriptional regulator	YP_009855714.1	33.871	124	149	YP_009855714.1 hybrid sensor histidine kinase - response regulator [Alteromonas phage vB_AmeM_PT11-V22]	c4kfcB	100	29	99	PDB header:transcription regulator/dna | Chain: B: PDB Molecule:kdp operon transcriptional regulatory protein kdpe;	#REF!		0.08	0.48	0.32	0.06	0.28	0.27	0.32	0.08	0.21	1.21	6.7	0.98
IGPKKAIF_00034	337	Host;	NP_077671.1	23.045	243	680	NP_077671.1 EsV-1-186 [Ectocarpus siliculosus virus 1]	c4ew8A	100	17	67	PDB header:transferase	Chain: A: PDB Molecule:sensor protein divl;		0.07	0.22	0.11	0.05	0.1	0.18	0.19	0.06	0.15	0.22	8.63	1
IGPKKAIF_00035	111	Host;	YP_009880443.1	31.081	74	180	YP_009880443.1 hypothetical protein HYP62_gp40 [Ruegeria phage vB_RpoP-V12]	c5cr4B	99.8	25	81	PDB header:hydrolase	Chain: B: PDB Molecule:sleeping beauty transposase		0	0.04	0	0	0.1	0.19	0.03	0	0.03	0.06	9.55	1
IGPKKAIF_00036	246	Host; ABC transporter	YP_004957306.1	33.484	221	251	YP_004957306.1 DevA family ABC transporter ATP-binding protein [Planktothrix phage PaV-LD]	#REF!	100	100	93	3.27	Chain: A: PDB Molecule:retinal-specific phospholipid-transporting atpase abca4;		0.21	1.19	0.36	0.21	0.15	0.25	0.48	0.15	0.42	0.23	6.35	0.98
IGPKKAIF_00037	663	Host; ABC transporter	YP_001974460.1	30.435	92	409	YP_001974460.1 membrane glycoprotein E3 CR1-beta [Human mastadenovirus D]	c5xu1M	99.9	8	59	PDB header:transport protein	Chain: M: PDB Molecule:abc transporter permeae;		0.03	0.14	0.13	0.05	0.08	0.11	0.53	0.09	0.34	0.06	8.45	0.99
IGPKKAIF_00038	112	Host;	YP_009599442.1	31.579	38	212	YP_009599442.1 hypothetical protein FDH33_gp155 [Vibrio phage pTD1]	d1eara1	14.9	35	16	Urease metallochaperone UreE	Urease metallochaperone UreE		0.36	0.37	0.96	0.93	0.19	0.15	2.09	0.07	0.28	0.4	4.22	0.97
IGPKKAIF_00039	127	Host;	YP_009806126.1	35.593	59	60	YP_009806126.1 hypothetical protein HOT67_gp074 [Salmonella phage S124]	c2b9sB	46.1	25	22	PDB header:isomerase/dna	Chain: B: PDB Molecule:dna topoisomerase i-like protein;		0	0.01	0	0	0.02	0	0.02	0	0.01	0.16	9.78	1
IGPKKAIF_00040	132	Transposase	YP_009836285.1	41.975	81	407	YP_009836285.1 IS256 family transposase [Paenibacillus phage BN12]	c6xgxA	100	23	92	PDB header:recombination	Chain: A: PDB Molecule:mutator family transposase;		0.06	0.37	0.21	0.09	0.18	0.26	0.98	0.1	0.2	0.2	7.35	0.99
IGPKKAIF_00041	437	Host;	YP_009032179.1	25.373	469	453	YP_009032179.1 sensor histidine kinase [Clostridium phage CDMH1]	c4ew8A	99.9	11	45	PDB header:transferase	Chain: A: PDB Molecule:sensor protein divl;		0.03	0.14	0.05	0.03	0.21	0.16	0.26	0.05	0.49	0.15	8.43	0.99
IGPKKAIF_00042	232	Host;	YP_009019181.1	48	25	4018	YP_009019181.1 orf1a polyprotein [Mink coronavirus strain WD1127]	c4cbvE	100	19	97	PDB header:transcription | Chain: E: PDB Molecule:come;	#REF!		0.02	0.24	0.12	0.02	0.09	0.09	0.14	0.1	0.05	0.38	8.75	1
IGPKKAIF_00043	122	Host; Transcriptional regulator	YP_009202028.1	31.132	106	129	YP_009202028.1 helix-turn-helix transcriptional regulator [Clostridium phage phiCD506]	c3ivpD	99.8	19	81	PDB header:dna binding protein	Chain: D: PDB Molecule:putative transposon-related dna-binding protein;		0.03	0.63	0.28	0.03	0.16	0.12	0.26	0.05	0.06	3.45	4.92	0.98
